# Supplementary material for: Identification of glycolysis-related gene signatures for prognosis and therapeutic targeting in idiopathic pulmonary fibrosis
Source: Front Pharmacol. 2025 Feb 28;16:1486357. doi: 10.3389/fphar.2025.1486357 (PMC11906445; doi:10.3389/fphar.2025.1486357)
Supplement: Supplementary file 3 [file Table4.xlsx]

## Sheet: KEGG_GLYCOLYSIS_GLUCONEOGENESIS
Source ID	NCBI (Entrez) gene ID	Gene Symbol	Gene Description	Description	Gene Set
10327	10327	AKR1A1	aldo-keto reductase family 1 member A1 [Sou...	Glycolysis / Gluconeogenesis	KEGG_GLYCOLYSIS_GLUCONEOGENESIS
124	124	ADH1A	alcohol dehydrogenase 1A (class I), alpha p...	Glycolysis / Gluconeogenesis	KEGG_GLYCOLYSIS_GLUCONEOGENESIS
125	125	ADH1B	alcohol dehydrogenase 1B (class I), beta po...	Glycolysis / Gluconeogenesis	KEGG_GLYCOLYSIS_GLUCONEOGENESIS
126	126	ADH1C	alcohol dehydrogenase 1C (class I), gamma p...	Glycolysis / Gluconeogenesis	KEGG_GLYCOLYSIS_GLUCONEOGENESIS
127	127	ADH4	alcohol dehydrogenase 4 (class II), pi poly...	Glycolysis / Gluconeogenesis	KEGG_GLYCOLYSIS_GLUCONEOGENESIS
128	128	ADH5	alcohol dehydrogenase 5 (class III), chi po...	Glycolysis / Gluconeogenesis	KEGG_GLYCOLYSIS_GLUCONEOGENESIS
130	130	ADH6	alcohol dehydrogenase 6 (class V) [Source:H...	Glycolysis / Gluconeogenesis	KEGG_GLYCOLYSIS_GLUCONEOGENESIS
130589	130589	GALM	galactose mutarotase [Source:HGNC Symbol;Ac...	Glycolysis / Gluconeogenesis	KEGG_GLYCOLYSIS_GLUCONEOGENESIS
131	131	ADH7	alcohol dehydrogenase 7 (class IV), mu or s...	Glycolysis / Gluconeogenesis	KEGG_GLYCOLYSIS_GLUCONEOGENESIS
160287	160287	LDHAL6A	lactate dehydrogenase A like 6A [Source:HGN...	Glycolysis / Gluconeogenesis	KEGG_GLYCOLYSIS_GLUCONEOGENESIS
1737	1737	DLAT	dihydrolipoamide S-acetyltransferase [Sourc...	Glycolysis / Gluconeogenesis	KEGG_GLYCOLYSIS_GLUCONEOGENESIS
1738	1738	DLD	dihydrolipoamide dehydrogenase [Source:HGNC...	Glycolysis / Gluconeogenesis	KEGG_GLYCOLYSIS_GLUCONEOGENESIS
2023	2023	ENO1	enolase 1 [Source:HGNC Symbol;Acc:HGNC:3350]	Glycolysis / Gluconeogenesis	KEGG_GLYCOLYSIS_GLUCONEOGENESIS
2026	2026	ENO2	enolase 2 [Source:HGNC Symbol;Acc:HGNC:3353]	Glycolysis / Gluconeogenesis	KEGG_GLYCOLYSIS_GLUCONEOGENESIS
2027	2027	ENO3	enolase 3 [Source:HGNC Symbol;Acc:HGNC:3354]	Glycolysis / Gluconeogenesis	KEGG_GLYCOLYSIS_GLUCONEOGENESIS
217	217	ALDH2	aldehyde dehydrogenase 2 family member [Sou...	Glycolysis / Gluconeogenesis	KEGG_GLYCOLYSIS_GLUCONEOGENESIS
218	218	ALDH3A1	aldehyde dehydrogenase 3 family member A1 [...	Glycolysis / Gluconeogenesis	KEGG_GLYCOLYSIS_GLUCONEOGENESIS
219	219	ALDH1B1	aldehyde dehydrogenase 1 family member B1 [...	Glycolysis / Gluconeogenesis	KEGG_GLYCOLYSIS_GLUCONEOGENESIS
220	220	ALDH1A3	aldehyde dehydrogenase 1 family member A3 [...	Glycolysis / Gluconeogenesis	KEGG_GLYCOLYSIS_GLUCONEOGENESIS
2203	2203	FBP1	fructose-bisphosphatase 1 [Source:HGNC Symb...	Glycolysis / Gluconeogenesis	KEGG_GLYCOLYSIS_GLUCONEOGENESIS
221	221	ALDH3B1	aldehyde dehydrogenase 3 family member B1 [...	Glycolysis / Gluconeogenesis	KEGG_GLYCOLYSIS_GLUCONEOGENESIS
222	222	ALDH3B2	aldehyde dehydrogenase 3 family member B2 [...	Glycolysis / Gluconeogenesis	KEGG_GLYCOLYSIS_GLUCONEOGENESIS
223	223	ALDH9A1	aldehyde dehydrogenase 9 family member A1 [...	Glycolysis / Gluconeogenesis	KEGG_GLYCOLYSIS_GLUCONEOGENESIS
224	224	ALDH3A2	aldehyde dehydrogenase 3 family member A2 [...	Glycolysis / Gluconeogenesis	KEGG_GLYCOLYSIS_GLUCONEOGENESIS
226	226	ALDOA	aldolase, fructose-bisphosphate A [Source:H...	Glycolysis / Gluconeogenesis	KEGG_GLYCOLYSIS_GLUCONEOGENESIS
229	229	ALDOB	aldolase, fructose-bisphosphate B [Source:H...	Glycolysis / Gluconeogenesis	KEGG_GLYCOLYSIS_GLUCONEOGENESIS
230	230	ALDOC	aldolase, fructose-bisphosphate C [Source:H...	Glycolysis / Gluconeogenesis	KEGG_GLYCOLYSIS_GLUCONEOGENESIS
2538	2538	G6PC1	glucose-6-phosphatase catalytic subunit 1 [...	Glycolysis / Gluconeogenesis	KEGG_GLYCOLYSIS_GLUCONEOGENESIS
2597	2597	GAPDH	glyceraldehyde-3-phosphate dehydrogenase [S...	Glycolysis / Gluconeogenesis	KEGG_GLYCOLYSIS_GLUCONEOGENESIS
2645	2645	GCK	glucokinase [Source:HGNC Symbol;Acc:HGNC:4195]	Glycolysis / Gluconeogenesis	KEGG_GLYCOLYSIS_GLUCONEOGENESIS
2821	2821	GPI	glucose-6-phosphate isomerase [Source:HGNC ...	Glycolysis / Gluconeogenesis	KEGG_GLYCOLYSIS_GLUCONEOGENESIS
3098	3098	HK1	hexokinase 1 [Source:HGNC Symbol;Acc:HGNC:4...	Glycolysis / Gluconeogenesis	KEGG_GLYCOLYSIS_GLUCONEOGENESIS
3099	3099	HK2	hexokinase 2 [Source:HGNC Symbol;Acc:HGNC:4...	Glycolysis / Gluconeogenesis	KEGG_GLYCOLYSIS_GLUCONEOGENESIS
3101	3101	HK3	hexokinase 3 [Source:HGNC Symbol;Acc:HGNC:4...	Glycolysis / Gluconeogenesis	KEGG_GLYCOLYSIS_GLUCONEOGENESIS
3939	3939	LDHA	lactate dehydrogenase A [Source:HGNC Symbol...	Glycolysis / Gluconeogenesis	KEGG_GLYCOLYSIS_GLUCONEOGENESIS
3945	3945	LDHB	lactate dehydrogenase B [Source:HGNC Symbol...	Glycolysis / Gluconeogenesis	KEGG_GLYCOLYSIS_GLUCONEOGENESIS
3948	3948	LDHC	lactate dehydrogenase C [Source:HGNC Symbol...	Glycolysis / Gluconeogenesis	KEGG_GLYCOLYSIS_GLUCONEOGENESIS
441531	441531	PGAM4	phosphoglycerate mutase family member 4 [So...	Glycolysis / Gluconeogenesis	KEGG_GLYCOLYSIS_GLUCONEOGENESIS
501	501	ALDH7A1	aldehyde dehydrogenase 7 family member A1 [...	Glycolysis / Gluconeogenesis	KEGG_GLYCOLYSIS_GLUCONEOGENESIS
5105	5105	PCK1	phosphoenolpyruvate carboxykinase 1 [Source...	Glycolysis / Gluconeogenesis	KEGG_GLYCOLYSIS_GLUCONEOGENESIS
5106	5106	PCK2	phosphoenolpyruvate carboxykinase 2, mitoch...	Glycolysis / Gluconeogenesis	KEGG_GLYCOLYSIS_GLUCONEOGENESIS
5160	5160	PDHA1	pyruvate dehydrogenase E1 subunit alpha 1 [...	Glycolysis / Gluconeogenesis	KEGG_GLYCOLYSIS_GLUCONEOGENESIS
5161	5161	PDHA2	pyruvate dehydrogenase E1 subunit alpha 2 [...	Glycolysis / Gluconeogenesis	KEGG_GLYCOLYSIS_GLUCONEOGENESIS
5162	5162	PDHB	pyruvate dehydrogenase E1 subunit beta [Sou...	Glycolysis / Gluconeogenesis	KEGG_GLYCOLYSIS_GLUCONEOGENESIS
5211	5211	PFKL	phosphofructokinase, liver type [Source:HGN...	Glycolysis / Gluconeogenesis	KEGG_GLYCOLYSIS_GLUCONEOGENESIS
5213	5213	PFKM	phosphofructokinase, muscle [Source:HGNC Sy...	Glycolysis / Gluconeogenesis	KEGG_GLYCOLYSIS_GLUCONEOGENESIS
5214	5214	PFKP	phosphofructokinase, platelet [Source:HGNC ...	Glycolysis / Gluconeogenesis	KEGG_GLYCOLYSIS_GLUCONEOGENESIS
5223	5223	PGAM1	phosphoglycerate mutase 1 [Source:HGNC Symb...	Glycolysis / Gluconeogenesis	KEGG_GLYCOLYSIS_GLUCONEOGENESIS
5224	5224	PGAM2	phosphoglycerate mutase 2 [Source:HGNC Symb...	Glycolysis / Gluconeogenesis	KEGG_GLYCOLYSIS_GLUCONEOGENESIS
5230	5230	PGK1	phosphoglycerate kinase 1 [Source:HGNC Symb...	Glycolysis / Gluconeogenesis	KEGG_GLYCOLYSIS_GLUCONEOGENESIS
5232	5232	PGK2	phosphoglycerate kinase 2 [Source:HGNC Symb...	Glycolysis / Gluconeogenesis	KEGG_GLYCOLYSIS_GLUCONEOGENESIS
5236	5236	PGM1	phosphoglucomutase 1 [Source:HGNC Symbol;Ac...	Glycolysis / Gluconeogenesis	KEGG_GLYCOLYSIS_GLUCONEOGENESIS
5313	5313	PKLR	pyruvate kinase L/R [Source:HGNC Symbol;Acc...	Glycolysis / Gluconeogenesis	KEGG_GLYCOLYSIS_GLUCONEOGENESIS
5315	5315	PKM	pyruvate kinase M1/2 [Source:HGNC Symbol;Ac...	Glycolysis / Gluconeogenesis	KEGG_GLYCOLYSIS_GLUCONEOGENESIS
55276	55276	PGM2	phosphoglucomutase 2 [Source:HGNC Symbol;Ac...	Glycolysis / Gluconeogenesis	KEGG_GLYCOLYSIS_GLUCONEOGENESIS
55902	55902	ACSS2	acyl-CoA synthetase short chain family memb...	Glycolysis / Gluconeogenesis	KEGG_GLYCOLYSIS_GLUCONEOGENESIS
57818	57818	G6PC2	glucose-6-phosphatase catalytic subunit 2 [...	Glycolysis / Gluconeogenesis	KEGG_GLYCOLYSIS_GLUCONEOGENESIS
669	669	BPGM	bisphosphoglycerate mutase [Source:HGNC Sym...	Glycolysis / Gluconeogenesis	KEGG_GLYCOLYSIS_GLUCONEOGENESIS
7167	7167	TPI1	triosephosphate isomerase 1 [Source:HGNC Sy...	Glycolysis / Gluconeogenesis	KEGG_GLYCOLYSIS_GLUCONEOGENESIS
84532	84532	ACSS1	acyl-CoA synthetase short chain family memb...	Glycolysis / Gluconeogenesis	KEGG_GLYCOLYSIS_GLUCONEOGENESIS
8789	8789	FBP2	fructose-bisphosphatase 2 [Source:HGNC Symb...	Glycolysis / Gluconeogenesis	KEGG_GLYCOLYSIS_GLUCONEOGENESIS
92483	92483	LDHAL6B	lactate dehydrogenase A like 6B [Source:HGN...	Glycolysis / Gluconeogenesis	KEGG_GLYCOLYSIS_GLUCONEOGENESIS

## Sheet: HALLMARK_GLYCOLYSIS
Source ID	NCBI (Entrez) gene ID	Gene Symbol	Gene Description	Description	Gene Set
ABCB6	10058	ABCB6	ATP binding cassette subfamily B member ...	Genes encoding proteins involved in glycolysis and gluconeogenesis.	HALLMARK_GLYCOLYSIS
ADORA2B	136	ADORA2B	adenosine A2b receptor [Source:HGNC Symb...	Genes encoding proteins involved in glycolysis and gluconeogenesis.	HALLMARK_GLYCOLYSIS
AGL	178	AGL	amylo-alpha-1, 6-glucosidase, 4-alpha-gl...	Genes encoding proteins involved in glycolysis and gluconeogenesis.	HALLMARK_GLYCOLYSIS
AGRN	375790	AGRN	agrin [Source:HGNC Symbol;Acc:HGNC:329]	Genes encoding proteins involved in glycolysis and gluconeogenesis.	HALLMARK_GLYCOLYSIS
AK3	50808	AK3	adenylate kinase 3 [Source:HGNC Symbol;A...	Genes encoding proteins involved in glycolysis and gluconeogenesis.	HALLMARK_GLYCOLYSIS
AK4	205	AK4	adenylate kinase 4 [Source:HGNC Symbol;A...	Genes encoding proteins involved in glycolysis and gluconeogenesis.	HALLMARK_GLYCOLYSIS
AKR1A1	10327	AKR1A1	aldo-keto reductase family 1 member A1 [...	Genes encoding proteins involved in glycolysis and gluconeogenesis.	HALLMARK_GLYCOLYSIS
ALDH7A1	501	ALDH7A1	aldehyde dehydrogenase 7 family member A...	Genes encoding proteins involved in glycolysis and gluconeogenesis.	HALLMARK_GLYCOLYSIS
ALDH9A1	223	ALDH9A1	aldehyde dehydrogenase 9 family member A...	Genes encoding proteins involved in glycolysis and gluconeogenesis.	HALLMARK_GLYCOLYSIS
ALDOA	226	ALDOA	aldolase, fructose-bisphosphate A [Sourc...	Genes encoding proteins involved in glycolysis and gluconeogenesis.	HALLMARK_GLYCOLYSIS
ALDOB	229	ALDOB	aldolase, fructose-bisphosphate B [Sourc...	Genes encoding proteins involved in glycolysis and gluconeogenesis.	HALLMARK_GLYCOLYSIS
ALG1	56052	ALG1	ALG1 chitobiosyldiphosphodolichol beta-m...	Genes encoding proteins involved in glycolysis and gluconeogenesis.	HALLMARK_GLYCOLYSIS
ANG	283	ANG	angiogenin [Source:HGNC Symbol;Acc:HGNC:...	Genes encoding proteins involved in glycolysis and gluconeogenesis.	HALLMARK_GLYCOLYSIS
ANGPTL4	51129	ANGPTL4	angiopoietin like 4 [Source:HGNC Symbol;...	Genes encoding proteins involved in glycolysis and gluconeogenesis.	HALLMARK_GLYCOLYSIS
ANKZF1	55139	ANKZF1	ankyrin repeat and zinc finger peptidyl ...	Genes encoding proteins involved in glycolysis and gluconeogenesis.	HALLMARK_GLYCOLYSIS
ARPP19	10776	ARPP19	cAMP regulated phosphoprotein 19 [Source...	Genes encoding proteins involved in glycolysis and gluconeogenesis.	HALLMARK_GLYCOLYSIS
ARTN	9048	ARTN	artemin [Source:HGNC Symbol;Acc:HGNC:727]	Genes encoding proteins involved in glycolysis and gluconeogenesis.	HALLMARK_GLYCOLYSIS
AURKA	6790	AURKA	aurora kinase A [Source:HGNC Symbol;Acc:...	Genes encoding proteins involved in glycolysis and gluconeogenesis.	HALLMARK_GLYCOLYSIS
B3GALT6	126792	B3GALT6	beta-1,3-galactosyltransferase 6 [Source...	Genes encoding proteins involved in glycolysis and gluconeogenesis.	HALLMARK_GLYCOLYSIS
B3GAT1	27087	B3GAT1	beta-1,3-glucuronyltransferase 1 [Source...	Genes encoding proteins involved in glycolysis and gluconeogenesis.	HALLMARK_GLYCOLYSIS
B3GAT3	26229	B3GAT3	beta-1,3-glucuronyltransferase 3 [Source...	Genes encoding proteins involved in glycolysis and gluconeogenesis.	HALLMARK_GLYCOLYSIS
B3GNT3	10331	B3GNT3	UDP-GlcNAc:betaGal beta-1,3-N-acetylgluc...	Genes encoding proteins involved in glycolysis and gluconeogenesis.	HALLMARK_GLYCOLYSIS
B4GALT1	2683	B4GALT1	beta-1,4-galactosyltransferase 1 [Source...	Genes encoding proteins involved in glycolysis and gluconeogenesis.	HALLMARK_GLYCOLYSIS
B4GALT2	8704	B4GALT2	beta-1,4-galactosyltransferase 2 [Source...	Genes encoding proteins involved in glycolysis and gluconeogenesis.	HALLMARK_GLYCOLYSIS
B4GALT4	8702	B4GALT4	beta-1,4-galactosyltransferase 4 [Source...	Genes encoding proteins involved in glycolysis and gluconeogenesis.	HALLMARK_GLYCOLYSIS
B4GALT7	11285	B4GALT7	beta-1,4-galactosyltransferase 7 [Source...	Genes encoding proteins involved in glycolysis and gluconeogenesis.	HALLMARK_GLYCOLYSIS
BIK	638	BIK	BCL2 interacting killer [Source:HGNC Sym...	Genes encoding proteins involved in glycolysis and gluconeogenesis.	HALLMARK_GLYCOLYSIS
BPNT1	10380	BPNT1	3'(2'), 5'-bisphosphate nucleotidase 1 [...	Genes encoding proteins involved in glycolysis and gluconeogenesis.	HALLMARK_GLYCOLYSIS
CACNA1H	8912	CACNA1H	calcium voltage-gated channel subunit al...	Genes encoding proteins involved in glycolysis and gluconeogenesis.	HALLMARK_GLYCOLYSIS
CAPN5	726	CAPN5	calpain 5 [Source:HGNC Symbol;Acc:HGNC:1...	Genes encoding proteins involved in glycolysis and gluconeogenesis.	HALLMARK_GLYCOLYSIS
CASP6	839	CASP6	caspase 6 [Source:HGNC Symbol;Acc:HGNC:1...	Genes encoding proteins involved in glycolysis and gluconeogenesis.	HALLMARK_GLYCOLYSIS
CD44	960	CD44	CD44 molecule (Indian blood group) [Sour...	Genes encoding proteins involved in glycolysis and gluconeogenesis.	HALLMARK_GLYCOLYSIS
CDK1	983	CDK1	cyclin dependent kinase 1 [Source:HGNC S...	Genes encoding proteins involved in glycolysis and gluconeogenesis.	HALLMARK_GLYCOLYSIS
CENPA	1058	CENPA	centromere protein A [Source:HGNC Symbol...	Genes encoding proteins involved in glycolysis and gluconeogenesis.	HALLMARK_GLYCOLYSIS
CHPF	79586	CHPF	chondroitin polymerizing factor [Source:...	Genes encoding proteins involved in glycolysis and gluconeogenesis.	HALLMARK_GLYCOLYSIS
CHPF2	54480	CHPF2	chondroitin polymerizing factor 2 [Sourc...	Genes encoding proteins involved in glycolysis and gluconeogenesis.	HALLMARK_GLYCOLYSIS
CHST1	8534	CHST1	carbohydrate sulfotransferase 1 [Source:...	Genes encoding proteins involved in glycolysis and gluconeogenesis.	HALLMARK_GLYCOLYSIS
CHST12	55501	CHST12	carbohydrate sulfotransferase 12 [Source...	Genes encoding proteins involved in glycolysis and gluconeogenesis.	HALLMARK_GLYCOLYSIS
CHST2	9435	CHST2	carbohydrate sulfotransferase 2 [Source:...	Genes encoding proteins involved in glycolysis and gluconeogenesis.	HALLMARK_GLYCOLYSIS
CHST4	10164	CHST4	carbohydrate sulfotransferase 4 [Source:...	Genes encoding proteins involved in glycolysis and gluconeogenesis.	HALLMARK_GLYCOLYSIS
CHST6	4166	CHST6	carbohydrate sulfotransferase 6 [Source:...	Genes encoding proteins involved in glycolysis and gluconeogenesis.	HALLMARK_GLYCOLYSIS
CITED2	10370	CITED2	Cbp/p300 interacting transactivator with...	Genes encoding proteins involved in glycolysis and gluconeogenesis.	HALLMARK_GLYCOLYSIS
CLDN3	1365	CLDN3	claudin 3 [Source:HGNC Symbol;Acc:HGNC:2...	Genes encoding proteins involved in glycolysis and gluconeogenesis.	HALLMARK_GLYCOLYSIS
CLDN9	9080	CLDN9	claudin 9 [Source:HGNC Symbol;Acc:HGNC:2...	Genes encoding proteins involved in glycolysis and gluconeogenesis.	HALLMARK_GLYCOLYSIS
CLN6	54982	CLN6	CLN6 transmembrane ER protein [Source:HG...	Genes encoding proteins involved in glycolysis and gluconeogenesis.	HALLMARK_GLYCOLYSIS
COG2	22796	COG2	component of oligomeric golgi complex 2 ...	Genes encoding proteins involved in glycolysis and gluconeogenesis.	HALLMARK_GLYCOLYSIS
COL5A1	1289	COL5A1	collagen type V alpha 1 chain [Source:HG...	Genes encoding proteins involved in glycolysis and gluconeogenesis.	HALLMARK_GLYCOLYSIS
COPB2	9276	COPB2	COPI coat complex subunit beta 2 [Source...	Genes encoding proteins involved in glycolysis and gluconeogenesis.	HALLMARK_GLYCOLYSIS
CTH	1491	CTH	cystathionine gamma-lyase [Source:HGNC S...	Genes encoding proteins involved in glycolysis and gluconeogenesis.	HALLMARK_GLYCOLYSIS
CXCR4	7852	CXCR4	C-X-C motif chemokine receptor 4 [Source...	Genes encoding proteins involved in glycolysis and gluconeogenesis.	HALLMARK_GLYCOLYSIS
CYB5A	1528	CYB5A	cytochrome b5 type A [Source:HGNC Symbol...	Genes encoding proteins involved in glycolysis and gluconeogenesis.	HALLMARK_GLYCOLYSIS
DCN	1634	DCN	decorin [Source:HGNC Symbol;Acc:HGNC:2705]	Genes encoding proteins involved in glycolysis and gluconeogenesis.	HALLMARK_GLYCOLYSIS
DDIT4	54541	DDIT4	DNA damage inducible transcript 4 [Sourc...	Genes encoding proteins involved in glycolysis and gluconeogenesis.	HALLMARK_GLYCOLYSIS
DEPDC1	55635	DEPDC1	DEP domain containing 1 [Source:HGNC Sym...	Genes encoding proteins involved in glycolysis and gluconeogenesis.	HALLMARK_GLYCOLYSIS
DLD	1738	DLD	dihydrolipoamide dehydrogenase [Source:H...	Genes encoding proteins involved in glycolysis and gluconeogenesis.	HALLMARK_GLYCOLYSIS
DPYSL4	10570	DPYSL4	dihydropyrimidinase like 4 [Source:HGNC ...	Genes encoding proteins involved in glycolysis and gluconeogenesis.	HALLMARK_GLYCOLYSIS
DSC2	1824	DSC2	desmocollin 2 [Source:HGNC Symbol;Acc:HG...	Genes encoding proteins involved in glycolysis and gluconeogenesis.	HALLMARK_GLYCOLYSIS
ECD	11319	ECD	ecdysoneless cell cycle regulator [Sourc...	Genes encoding proteins involved in glycolysis and gluconeogenesis.	HALLMARK_GLYCOLYSIS
EFNA3	1944	EFNA3	ephrin A3 [Source:HGNC Symbol;Acc:HGNC:3...	Genes encoding proteins involved in glycolysis and gluconeogenesis.	HALLMARK_GLYCOLYSIS
EGFR	1956	EGFR	epidermal growth factor receptor [Source...	Genes encoding proteins involved in glycolysis and gluconeogenesis.	HALLMARK_GLYCOLYSIS
EGLN3	112399	EGLN3	egl-9 family hypoxia inducible factor 3 ...	Genes encoding proteins involved in glycolysis and gluconeogenesis.	HALLMARK_GLYCOLYSIS
ELF3	1999	ELF3	E74 like ETS transcription factor 3 [Sou...	Genes encoding proteins involved in glycolysis and gluconeogenesis.	HALLMARK_GLYCOLYSIS
ENO1	2023	ENO1	enolase 1 [Source:HGNC Symbol;Acc:HGNC:3...	Genes encoding proteins involved in glycolysis and gluconeogenesis.	HALLMARK_GLYCOLYSIS
ENO2	2026	ENO2	enolase 2 [Source:HGNC Symbol;Acc:HGNC:3...	Genes encoding proteins involved in glycolysis and gluconeogenesis.	HALLMARK_GLYCOLYSIS
ERO1L	30001	ERO1A	endoplasmic reticulum oxidoreductase 1 a...	Genes encoding proteins involved in glycolysis and gluconeogenesis.	HALLMARK_GLYCOLYSIS
EXT1	2131	EXT1	exostosin glycosyltransferase 1 [Source:...	Genes encoding proteins involved in glycolysis and gluconeogenesis.	HALLMARK_GLYCOLYSIS
EXT2	2132	EXT2	exostosin glycosyltransferase 2 [Source:...	Genes encoding proteins involved in glycolysis and gluconeogenesis.	HALLMARK_GLYCOLYSIS
FAM162A	26355	FAM162A	family with sequence similarity 162 memb...	Genes encoding proteins involved in glycolysis and gluconeogenesis.	HALLMARK_GLYCOLYSIS
FBP2	8789	FBP2	fructose-bisphosphatase 2 [Source:HGNC S...	Genes encoding proteins involved in glycolysis and gluconeogenesis.	HALLMARK_GLYCOLYSIS
FKBP4	2288	FKBP4	FKBP prolyl isomerase 4 [Source:HGNC Sym...	Genes encoding proteins involved in glycolysis and gluconeogenesis.	HALLMARK_GLYCOLYSIS
FUT8	2530	FUT8	fucosyltransferase 8 [Source:HGNC Symbol...	Genes encoding proteins involved in glycolysis and gluconeogenesis.	HALLMARK_GLYCOLYSIS
G6PD	2539	G6PD	glucose-6-phosphate dehydrogenase [Sourc...	Genes encoding proteins involved in glycolysis and gluconeogenesis.	HALLMARK_GLYCOLYSIS
GAL3ST1	9514	GAL3ST1	galactose-3-O-sulfotransferase 1 [Source...	Genes encoding proteins involved in glycolysis and gluconeogenesis.	HALLMARK_GLYCOLYSIS
GALE	2582	GALE	UDP-galactose-4-epimerase [Source:HGNC S...	Genes encoding proteins involved in glycolysis and gluconeogenesis.	HALLMARK_GLYCOLYSIS
GALK1	2584	GALK1	galactokinase 1 [Source:HGNC Symbol;Acc:...	Genes encoding proteins involved in glycolysis and gluconeogenesis.	HALLMARK_GLYCOLYSIS
GALK2	2585	GALK2	galactokinase 2 [Source:HGNC Symbol;Acc:...	Genes encoding proteins involved in glycolysis and gluconeogenesis.	HALLMARK_GLYCOLYSIS
GAPDHS	26330	GAPDHS	glyceraldehyde-3-phosphate dehydrogenase...	Genes encoding proteins involved in glycolysis and gluconeogenesis.	HALLMARK_GLYCOLYSIS
GCLC	2729	GCLC	glutamate-cysteine ligase catalytic subu...	Genes encoding proteins involved in glycolysis and gluconeogenesis.	HALLMARK_GLYCOLYSIS
GFPT1	2673	GFPT1	glutamine--fructose-6-phosphate transami...	Genes encoding proteins involved in glycolysis and gluconeogenesis.	HALLMARK_GLYCOLYSIS
GLCE	26035	GLCE	glucuronic acid epimerase [Source:HGNC S...	Genes encoding proteins involved in glycolysis and gluconeogenesis.	HALLMARK_GLYCOLYSIS
GLRX	2745	GLRX	glutaredoxin [Source:HGNC Symbol;Acc:HGN...	Genes encoding proteins involved in glycolysis and gluconeogenesis.	HALLMARK_GLYCOLYSIS
GMPPA	29926	GMPPA	GDP-mannose pyrophosphorylase A [Source:...	Genes encoding proteins involved in glycolysis and gluconeogenesis.	HALLMARK_GLYCOLYSIS
GMPPB	29925	GMPPB	GDP-mannose pyrophosphorylase B [Source:...	Genes encoding proteins involved in glycolysis and gluconeogenesis.	HALLMARK_GLYCOLYSIS
GNE	10020	GNE	glucosamine (UDP-N-acetyl)-2-epimerase/N...	Genes encoding proteins involved in glycolysis and gluconeogenesis.	HALLMARK_GLYCOLYSIS
GNPDA1	10007	GNPDA1	glucosamine-6-phosphate deaminase 1 [Sou...	Genes encoding proteins involved in glycolysis and gluconeogenesis.	HALLMARK_GLYCOLYSIS
GOT1	2805	GOT1	glutamic-oxaloacetic transaminase 1 [Sou...	Genes encoding proteins involved in glycolysis and gluconeogenesis.	HALLMARK_GLYCOLYSIS
GOT2	2806	GOT2	glutamic-oxaloacetic transaminase 2 [Sou...	Genes encoding proteins involved in glycolysis and gluconeogenesis.	HALLMARK_GLYCOLYSIS
GPC1	2817	GPC1	glypican 1 [Source:HGNC Symbol;Acc:HGNC:...	Genes encoding proteins involved in glycolysis and gluconeogenesis.	HALLMARK_GLYCOLYSIS
GPC3	2719	GPC3	glypican 3 [Source:HGNC Symbol;Acc:HGNC:...	Genes encoding proteins involved in glycolysis and gluconeogenesis.	HALLMARK_GLYCOLYSIS
GPC4	2239	GPC4	glypican 4 [Source:HGNC Symbol;Acc:HGNC:...	Genes encoding proteins involved in glycolysis and gluconeogenesis.	HALLMARK_GLYCOLYSIS
GPR87	53836	GPR87	G protein-coupled receptor 87 [Source:HG...	Genes encoding proteins involved in glycolysis and gluconeogenesis.	HALLMARK_GLYCOLYSIS
GUSB	2990	GUSB	glucuronidase beta [Source:HGNC Symbol;A...	Genes encoding proteins involved in glycolysis and gluconeogenesis.	HALLMARK_GLYCOLYSIS
GYS1	2997	GYS1	glycogen synthase 1 [Source:HGNC Symbol;...	Genes encoding proteins involved in glycolysis and gluconeogenesis.	HALLMARK_GLYCOLYSIS
GYS2	2998	GYS2	glycogen synthase 2 [Source:HGNC Symbol;...	Genes encoding proteins involved in glycolysis and gluconeogenesis.	HALLMARK_GLYCOLYSIS
HAX1	10456	HAX1	HCLS1 associated protein X-1 [Source:HGN...	Genes encoding proteins involved in glycolysis and gluconeogenesis.	HALLMARK_GLYCOLYSIS
HDLBP	3069	HDLBP	high density lipoprotein binding protein...	Genes encoding proteins involved in glycolysis and gluconeogenesis.	HALLMARK_GLYCOLYSIS
HK2	3099	HK2	hexokinase 2 [Source:HGNC Symbol;Acc:HGN...	Genes encoding proteins involved in glycolysis and gluconeogenesis.	HALLMARK_GLYCOLYSIS
HMMR	3161	HMMR	hyaluronan mediated motility receptor [S...	Genes encoding proteins involved in glycolysis and gluconeogenesis.	HALLMARK_GLYCOLYSIS
HOMER1	9456	HOMER1	homer scaffold protein 1 [Source:HGNC Sy...	Genes encoding proteins involved in glycolysis and gluconeogenesis.	HALLMARK_GLYCOLYSIS
HS2ST1	9653	HS2ST1	heparan sulfate 2-O-sulfotransferase 1 [...	Genes encoding proteins involved in glycolysis and gluconeogenesis.	HALLMARK_GLYCOLYSIS
HS6ST2	90161	HS6ST2	heparan sulfate 6-O-sulfotransferase 2 [...	Genes encoding proteins involved in glycolysis and gluconeogenesis.	HALLMARK_GLYCOLYSIS
HSPA5	3309	HSPA5	heat shock protein family A (Hsp70) memb...	Genes encoding proteins involved in glycolysis and gluconeogenesis.	HALLMARK_GLYCOLYSIS
IDH1	3417	IDH1	isocitrate dehydrogenase (NADP(+)) 1 [So...	Genes encoding proteins involved in glycolysis and gluconeogenesis.	HALLMARK_GLYCOLYSIS
IDUA	3425	IDUA	alpha-L-iduronidase [Source:HGNC Symbol;...	Genes encoding proteins involved in glycolysis and gluconeogenesis.	HALLMARK_GLYCOLYSIS
IER3	8870	IER3	immediate early response 3 [Source:HGNC ...	Genes encoding proteins involved in glycolysis and gluconeogenesis.	HALLMARK_GLYCOLYSIS
IGFBP3	3486	IGFBP3	insulin like growth factor binding prote...	Genes encoding proteins involved in glycolysis and gluconeogenesis.	HALLMARK_GLYCOLYSIS
IL13RA1	3597	IL13RA1	interleukin 13 receptor subunit alpha 1 ...	Genes encoding proteins involved in glycolysis and gluconeogenesis.	HALLMARK_GLYCOLYSIS
IRS2	8660	IRS2	insulin receptor substrate 2 [Source:HGN...	Genes encoding proteins involved in glycolysis and gluconeogenesis.	HALLMARK_GLYCOLYSIS
ISG20	3669	ISG20	interferon stimulated exonuclease gene 2...	Genes encoding proteins involved in glycolysis and gluconeogenesis.	HALLMARK_GLYCOLYSIS
KDELR3	11015	KDELR3	KDEL endoplasmic reticulum protein reten...	Genes encoding proteins involved in glycolysis and gluconeogenesis.	HALLMARK_GLYCOLYSIS
KIF20A	10112	KIF20A	kinesin family member 20A [Source:HGNC S...	Genes encoding proteins involved in glycolysis and gluconeogenesis.	HALLMARK_GLYCOLYSIS
KIF2A	3796	KIF2A	kinesin family member 2A [Source:HGNC Sy...	Genes encoding proteins involved in glycolysis and gluconeogenesis.	HALLMARK_GLYCOLYSIS
LCT	3938	LCT	lactase [Source:HGNC Symbol;Acc:HGNC:6530]	Genes encoding proteins involved in glycolysis and gluconeogenesis.	HALLMARK_GLYCOLYSIS
LDHA	3939	LDHA	lactate dehydrogenase A [Source:HGNC Sym...	Genes encoding proteins involved in glycolysis and gluconeogenesis.	HALLMARK_GLYCOLYSIS
LDHC	3948	LDHC	lactate dehydrogenase C [Source:HGNC Sym...	Genes encoding proteins involved in glycolysis and gluconeogenesis.	HALLMARK_GLYCOLYSIS
LHPP	64077	LHPP	phospholysine phosphohistidine inorganic...	Genes encoding proteins involved in glycolysis and gluconeogenesis.	HALLMARK_GLYCOLYSIS
LHX9	56956	LHX9	LIM homeobox 9 [Source:HGNC Symbol;Acc:H...	Genes encoding proteins involved in glycolysis and gluconeogenesis.	HALLMARK_GLYCOLYSIS
MDH1	4190	MDH1	malate dehydrogenase 1 [Source:HGNC Symb...	Genes encoding proteins involved in glycolysis and gluconeogenesis.	HALLMARK_GLYCOLYSIS
MDH2	4191	MDH2	malate dehydrogenase 2 [Source:HGNC Symb...	Genes encoding proteins involved in glycolysis and gluconeogenesis.	HALLMARK_GLYCOLYSIS
ME1	4199	ME1	malic enzyme 1 [Source:HGNC Symbol;Acc:H...	Genes encoding proteins involved in glycolysis and gluconeogenesis.	HALLMARK_GLYCOLYSIS
ME2	4200	ME2	malic enzyme 2 [Source:HGNC Symbol;Acc:H...	Genes encoding proteins involved in glycolysis and gluconeogenesis.	HALLMARK_GLYCOLYSIS
MED24	9862	MED24	mediator complex subunit 24 [Source:HGNC...	Genes encoding proteins involved in glycolysis and gluconeogenesis.	HALLMARK_GLYCOLYSIS
MERTK	10461	MERTK	MER proto-oncogene, tyrosine kinase [Sou...	Genes encoding proteins involved in glycolysis and gluconeogenesis.	HALLMARK_GLYCOLYSIS
MET	4233	MET	MET proto-oncogene, receptor tyrosine ki...	Genes encoding proteins involved in glycolysis and gluconeogenesis.	HALLMARK_GLYCOLYSIS
MIF	4282	MIF	macrophage migration inhibitory factor [...	Genes encoding proteins involved in glycolysis and gluconeogenesis.	HALLMARK_GLYCOLYSIS
MIOX	55586	MIOX	myo-inositol oxygenase [Source:HGNC Symb...	Genes encoding proteins involved in glycolysis and gluconeogenesis.	HALLMARK_GLYCOLYSIS
MPI	4351	MPI	mannose phosphate isomerase [Source:HGNC...	Genes encoding proteins involved in glycolysis and gluconeogenesis.	HALLMARK_GLYCOLYSIS
MXI1	4601	MXI1	MAX interactor 1, dimerization protein [...	Genes encoding proteins involved in glycolysis and gluconeogenesis.	HALLMARK_GLYCOLYSIS
NANP	140838	NANP	N-acetylneuraminic acid phosphatase [Sou...	Genes encoding proteins involved in glycolysis and gluconeogenesis.	HALLMARK_GLYCOLYSIS
NASP	4678	NASP	nuclear autoantigenic sperm protein [Sou...	Genes encoding proteins involved in glycolysis and gluconeogenesis.	HALLMARK_GLYCOLYSIS
NDST3	9348	NDST3	N-deacetylase and N-sulfotransferase 3 [...	Genes encoding proteins involved in glycolysis and gluconeogenesis.	HALLMARK_GLYCOLYSIS
NDUFV3	4731	NDUFV3	NADH:ubiquinone oxidoreductase subunit V...	Genes encoding proteins involved in glycolysis and gluconeogenesis.	HALLMARK_GLYCOLYSIS
NOL3	8996	NOL3	nucleolar protein 3 [Source:HGNC Symbol;...	Genes encoding proteins involved in glycolysis and gluconeogenesis.	HALLMARK_GLYCOLYSIS
NSDHL	50814	NSDHL	NAD(P) dependent steroid dehydrogenase-l...	Genes encoding proteins involved in glycolysis and gluconeogenesis.	HALLMARK_GLYCOLYSIS
NT5E	4907	NT5E	5'-nucleotidase ecto [Source:HGNC Symbol...	Genes encoding proteins involved in glycolysis and gluconeogenesis.	HALLMARK_GLYCOLYSIS
P4HA1	5033	P4HA1	prolyl 4-hydroxylase subunit alpha 1 [So...	Genes encoding proteins involved in glycolysis and gluconeogenesis.	HALLMARK_GLYCOLYSIS
P4HA2	8974	P4HA2	prolyl 4-hydroxylase subunit alpha 2 [So...	Genes encoding proteins involved in glycolysis and gluconeogenesis.	HALLMARK_GLYCOLYSIS
PAM	5066	PAM	peptidylglycine alpha-amidating monooxyg...	Genes encoding proteins involved in glycolysis and gluconeogenesis.	HALLMARK_GLYCOLYSIS
PAXIP1	22976	PAXIP1	PAX interacting protein 1 [Source:HGNC S...	Genes encoding proteins involved in glycolysis and gluconeogenesis.	HALLMARK_GLYCOLYSIS
PC	5091	PC	pyruvate carboxylase [Source:HGNC Symbol...	Genes encoding proteins involved in glycolysis and gluconeogenesis.	HALLMARK_GLYCOLYSIS
PDK3	5165	PDK3	pyruvate dehydrogenase kinase 3 [Source:...	Genes encoding proteins involved in glycolysis and gluconeogenesis.	HALLMARK_GLYCOLYSIS
PFKFB1	5207	PFKFB1	6-phosphofructo-2-kinase/fructose-2,6-bi...	Genes encoding proteins involved in glycolysis and gluconeogenesis.	HALLMARK_GLYCOLYSIS
PFKP	5214	PFKP	phosphofructokinase, platelet [Source:HG...	Genes encoding proteins involved in glycolysis and gluconeogenesis.	HALLMARK_GLYCOLYSIS
PGAM1	5223	PGAM1	phosphoglycerate mutase 1 [Source:HGNC S...	Genes encoding proteins involved in glycolysis and gluconeogenesis.	HALLMARK_GLYCOLYSIS
PGAM2	5224	PGAM2	phosphoglycerate mutase 2 [Source:HGNC S...	Genes encoding proteins involved in glycolysis and gluconeogenesis.	HALLMARK_GLYCOLYSIS
PGK1	5230	PGK1	phosphoglycerate kinase 1 [Source:HGNC S...	Genes encoding proteins involved in glycolysis and gluconeogenesis.	HALLMARK_GLYCOLYSIS
PGLS	25796	PGLS	6-phosphogluconolactonase [Source:HGNC S...	Genes encoding proteins involved in glycolysis and gluconeogenesis.	HALLMARK_GLYCOLYSIS
PGM2	55276	PGM2	phosphoglucomutase 2 [Source:HGNC Symbol...	Genes encoding proteins involved in glycolysis and gluconeogenesis.	HALLMARK_GLYCOLYSIS
PHKA2	5256	PHKA2	phosphorylase kinase regulatory subunit ...	Genes encoding proteins involved in glycolysis and gluconeogenesis.	HALLMARK_GLYCOLYSIS
PKM2	5315	PKM	pyruvate kinase M1/2 [Source:HGNC Symbol...	Genes encoding proteins involved in glycolysis and gluconeogenesis.	HALLMARK_GLYCOLYSIS
PKP2	5318	PKP2	plakophilin 2 [Source:HGNC Symbol;Acc:HG...	Genes encoding proteins involved in glycolysis and gluconeogenesis.	HALLMARK_GLYCOLYSIS
PLOD1	5351	PLOD1	procollagen-lysine,2-oxoglutarate 5-diox...	Genes encoding proteins involved in glycolysis and gluconeogenesis.	HALLMARK_GLYCOLYSIS
PLOD2	5352	PLOD2	procollagen-lysine,2-oxoglutarate 5-diox...	Genes encoding proteins involved in glycolysis and gluconeogenesis.	HALLMARK_GLYCOLYSIS
PMM2	5373	PMM2	phosphomannomutase 2 [Source:HGNC Symbol...	Genes encoding proteins involved in glycolysis and gluconeogenesis.	HALLMARK_GLYCOLYSIS
POLR3K	51728	POLR3K	RNA polymerase III subunit K [Source:HGN...	Genes encoding proteins involved in glycolysis and gluconeogenesis.	HALLMARK_GLYCOLYSIS
PPFIA4	8497	PPFIA4	PTPRF interacting protein alpha 4 [Sourc...	Genes encoding proteins involved in glycolysis and gluconeogenesis.	HALLMARK_GLYCOLYSIS
PPIA	5478	PPIA	peptidylprolyl isomerase A [Source:HGNC ...	Genes encoding proteins involved in glycolysis and gluconeogenesis.	HALLMARK_GLYCOLYSIS
PPP2CB	5516	PPP2CB	protein phosphatase 2 catalytic subunit ...	Genes encoding proteins involved in glycolysis and gluconeogenesis.	HALLMARK_GLYCOLYSIS
PRPS1	5631	PRPS1	phosphoribosyl pyrophosphate synthetase ...	Genes encoding proteins involved in glycolysis and gluconeogenesis.	HALLMARK_GLYCOLYSIS
PSMC4	5704	PSMC4	proteasome 26S subunit, ATPase 4 [Source...	Genes encoding proteins involved in glycolysis and gluconeogenesis.	HALLMARK_GLYCOLYSIS
PYGB	5834	PYGB	glycogen phosphorylase B [Source:HGNC Sy...	Genes encoding proteins involved in glycolysis and gluconeogenesis.	HALLMARK_GLYCOLYSIS
PYGL	5836	PYGL	glycogen phosphorylase L [Source:HGNC Sy...	Genes encoding proteins involved in glycolysis and gluconeogenesis.	HALLMARK_GLYCOLYSIS
QSOX1	5768	QSOX1	quiescin sulfhydryl oxidase 1 [Source:HG...	Genes encoding proteins involved in glycolysis and gluconeogenesis.	HALLMARK_GLYCOLYSIS
RARS	5917	RARS1	arginyl-tRNA synthetase 1 [Source:HGNC S...	Genes encoding proteins involved in glycolysis and gluconeogenesis.	HALLMARK_GLYCOLYSIS
RBCK1	10616	RBCK1	RANBP2-type and C3HC4-type zinc finger c...	Genes encoding proteins involved in glycolysis and gluconeogenesis.	HALLMARK_GLYCOLYSIS
RPE	6120	RPE	ribulose-5-phosphate-3-epimerase [Source...	Genes encoding proteins involved in glycolysis and gluconeogenesis.	HALLMARK_GLYCOLYSIS
RRAGD	58528	RRAGD	Ras related GTP binding D [Source:HGNC S...	Genes encoding proteins involved in glycolysis and gluconeogenesis.	HALLMARK_GLYCOLYSIS
SAP30	8819	SAP30	Sin3A associated protein 30 [Source:HGNC...	Genes encoding proteins involved in glycolysis and gluconeogenesis.	HALLMARK_GLYCOLYSIS
SDC1	6382	SDC1	syndecan 1 [Source:HGNC Symbol;Acc:HGNC:...	Genes encoding proteins involved in glycolysis and gluconeogenesis.	HALLMARK_GLYCOLYSIS
SDC2	6383	SDC2	syndecan 2 [Source:HGNC Symbol;Acc:HGNC:...	Genes encoding proteins involved in glycolysis and gluconeogenesis.	HALLMARK_GLYCOLYSIS
SDC3	9672	SDC3	syndecan 3 [Source:HGNC Symbol;Acc:HGNC:...	Genes encoding proteins involved in glycolysis and gluconeogenesis.	HALLMARK_GLYCOLYSIS
SDHC	6391	SDHC	succinate dehydrogenase complex subunit ...	Genes encoding proteins involved in glycolysis and gluconeogenesis.	HALLMARK_GLYCOLYSIS
SLC16A3	9123	SLC16A3	solute carrier family 16 member 3 [Sourc...	Genes encoding proteins involved in glycolysis and gluconeogenesis.	HALLMARK_GLYCOLYSIS
SLC25A10	1468	SLC25A10	solute carrier family 25 member 10 [Sour...	Genes encoding proteins involved in glycolysis and gluconeogenesis.	HALLMARK_GLYCOLYSIS
SLC25A13	10165	SLC25A13	solute carrier family 25 member 13 [Sour...	Genes encoding proteins involved in glycolysis and gluconeogenesis.	HALLMARK_GLYCOLYSIS
SLC35A3	23443	SLC35A3	solute carrier family 35 member A3 [Sour...	Genes encoding proteins involved in glycolysis and gluconeogenesis.	HALLMARK_GLYCOLYSIS
SLC37A4	2542	SLC37A4	solute carrier family 37 member 4 [Sourc...	Genes encoding proteins involved in glycolysis and gluconeogenesis.	HALLMARK_GLYCOLYSIS
SOD1	6647	SOD1	superoxide dismutase 1 [Source:HGNC Symb...	Genes encoding proteins involved in glycolysis and gluconeogenesis.	HALLMARK_GLYCOLYSIS
SOX9	6662	SOX9	SRY-box transcription factor 9 [Source:H...	Genes encoding proteins involved in glycolysis and gluconeogenesis.	HALLMARK_GLYCOLYSIS
SPAG4	6676	SPAG4	sperm associated antigen 4 [Source:HGNC ...	Genes encoding proteins involved in glycolysis and gluconeogenesis.	HALLMARK_GLYCOLYSIS
SRD5A3	79644	SRD5A3	steroid 5 alpha-reductase 3 [Source:HGNC...	Genes encoding proteins involved in glycolysis and gluconeogenesis.	HALLMARK_GLYCOLYSIS
STC1	6781	STC1	stanniocalcin 1 [Source:HGNC Symbol;Acc:...	Genes encoding proteins involved in glycolysis and gluconeogenesis.	HALLMARK_GLYCOLYSIS
STC2	8614	STC2	stanniocalcin 2 [Source:HGNC Symbol;Acc:...	Genes encoding proteins involved in glycolysis and gluconeogenesis.	HALLMARK_GLYCOLYSIS
STMN1	3925	STMN1	stathmin 1 [Source:HGNC Symbol;Acc:HGNC:...	Genes encoding proteins involved in glycolysis and gluconeogenesis.	HALLMARK_GLYCOLYSIS
TALDO1	6888	TALDO1	transaldolase 1 [Source:HGNC Symbol;Acc:...	Genes encoding proteins involved in glycolysis and gluconeogenesis.	HALLMARK_GLYCOLYSIS
TFF3	7033	TFF3	trefoil factor 3 [Source:HGNC Symbol;Acc...	Genes encoding proteins involved in glycolysis and gluconeogenesis.	HALLMARK_GLYCOLYSIS
TGFA	7039	TGFA	transforming growth factor alpha [Source...	Genes encoding proteins involved in glycolysis and gluconeogenesis.	HALLMARK_GLYCOLYSIS
TGFBI	7045	TGFBI	transforming growth factor beta induced ...	Genes encoding proteins involved in glycolysis and gluconeogenesis.	HALLMARK_GLYCOLYSIS
TKTL1	8277	TKTL1	transketolase like 1 [Source:HGNC Symbol...	Genes encoding proteins involved in glycolysis and gluconeogenesis.	HALLMARK_GLYCOLYSIS
TPBG	7162	TPBG	trophoblast glycoprotein [Source:HGNC Sy...	Genes encoding proteins involved in glycolysis and gluconeogenesis.	HALLMARK_GLYCOLYSIS
TPI1	7167	TPI1	triosephosphate isomerase 1 [Source:HGNC...	Genes encoding proteins involved in glycolysis and gluconeogenesis.	HALLMARK_GLYCOLYSIS
TPST1	8460	TPST1	tyrosylprotein sulfotransferase 1 [Sourc...	Genes encoding proteins involved in glycolysis and gluconeogenesis.	HALLMARK_GLYCOLYSIS
TSTA3	7264	GFUS	GDP-L-fucose synthase [Source:HGNC Symbo...	Genes encoding proteins involved in glycolysis and gluconeogenesis.	HALLMARK_GLYCOLYSIS
TXN	7295	TXN	thioredoxin [Source:HGNC Symbol;Acc:HGNC...	Genes encoding proteins involved in glycolysis and gluconeogenesis.	HALLMARK_GLYCOLYSIS
UGP2	7360	UGP2	UDP-glucose pyrophosphorylase 2 [Source:...	Genes encoding proteins involved in glycolysis and gluconeogenesis.	HALLMARK_GLYCOLYSIS
VCAN	1462	VCAN	versican [Source:HGNC Symbol;Acc:HGNC:2464]	Genes encoding proteins involved in glycolysis and gluconeogenesis.	HALLMARK_GLYCOLYSIS
VEGFA	7422	VEGFA	vascular endothelial growth factor A [So...	Genes encoding proteins involved in glycolysis and gluconeogenesis.	HALLMARK_GLYCOLYSIS
VLDLR	7436	VLDLR	very low density lipoprotein receptor [S...	Genes encoding proteins involved in glycolysis and gluconeogenesis.	HALLMARK_GLYCOLYSIS
XYLT2	64132	XYLT2	xylosyltransferase 2 [Source:HGNC Symbol...	Genes encoding proteins involved in glycolysis and gluconeogenesis.	HALLMARK_GLYCOLYSIS
ZNF292	23036	ZNF292	zinc finger protein 292 [Source:HGNC Sym...	Genes encoding proteins involved in glycolysis and gluconeogenesis.	HALLMARK_GLYCOLYSIS

## Sheet: BIOCARTA_GLYCOLYSIS_PATHWAY
Source ID	NCBI (Entrez) gene ID	Gene Symbol	Gene Description	Description	Gene Set
CV357503	2597	GAPDH	glyceraldehyde-3-phosphate dehydrogenase ...	Glycolysis Pathway	BIOCARTA_GLYCOLYSIS_PATHWAY
NM_000175	2821	GPI	glucose-6-phosphate isomerase [Source:HGN...	Glycolysis Pathway	BIOCARTA_GLYCOLYSIS_PATHWAY
NM_000188	3098	HK1	hexokinase 1 [Source:HGNC Symbol;Acc:HGNC...	Glycolysis Pathway	BIOCARTA_GLYCOLYSIS_PATHWAY
NM_001184722	2821	GPI	glucose-6-phosphate isomerase [Source:HGN...	Glycolysis Pathway	BIOCARTA_GLYCOLYSIS_PATHWAY
NM_001256799	2597	GAPDH	glyceraldehyde-3-phosphate dehydrogenase ...	Glycolysis Pathway	BIOCARTA_GLYCOLYSIS_PATHWAY
NM_002046	2597	GAPDH	glyceraldehyde-3-phosphate dehydrogenase ...	Glycolysis Pathway	BIOCARTA_GLYCOLYSIS_PATHWAY
NM_033496	3098	HK1	hexokinase 1 [Source:HGNC Symbol;Acc:HGNC...	Glycolysis Pathway	BIOCARTA_GLYCOLYSIS_PATHWAY
NM_033497	3098	HK1	hexokinase 1 [Source:HGNC Symbol;Acc:HGNC...	Glycolysis Pathway	BIOCARTA_GLYCOLYSIS_PATHWAY
NM_033498	3098	HK1	hexokinase 1 [Source:HGNC Symbol;Acc:HGNC...	Glycolysis Pathway	BIOCARTA_GLYCOLYSIS_PATHWAY
NM_033500	3098	HK1	hexokinase 1 [Source:HGNC Symbol;Acc:HGNC...	Glycolysis Pathway	BIOCARTA_GLYCOLYSIS_PATHWAY

## Sheet: WP_GLYCOLYSIS_IN_SENESCENCE
Source ID	NCBI (Entrez) gene ID	Gene Symbol	Gene Description	Description	Gene Set
2023	2023	ENO1	enolase 1 [Source:HGNC Symbol;Acc:HGNC:3350]	Glycolysis in senescence	WP_GLYCOLYSIS_IN_SENESCENCE
230	230	ALDOC	aldolase, fructose-bisphosphate C [Source:HGNC S...	Glycolysis in senescence	WP_GLYCOLYSIS_IN_SENESCENCE
2539	2539	G6PD	glucose-6-phosphate dehydrogenase [Source:HGNC S...	Glycolysis in senescence	WP_GLYCOLYSIS_IN_SENESCENCE
2597	2597	GAPDH	glyceraldehyde-3-phosphate dehydrogenase [Source...	Glycolysis in senescence	WP_GLYCOLYSIS_IN_SENESCENCE
3098	3098	HK1	hexokinase 1 [Source:HGNC Symbol;Acc:HGNC:4922]	Glycolysis in senescence	WP_GLYCOLYSIS_IN_SENESCENCE
3939	3939	LDHA	lactate dehydrogenase A [Source:HGNC Symbol;Acc:...	Glycolysis in senescence	WP_GLYCOLYSIS_IN_SENESCENCE
5230	5230	PGK1	phosphoglycerate kinase 1 [Source:HGNC Symbol;Ac...	Glycolysis in senescence	WP_GLYCOLYSIS_IN_SENESCENCE
5315	5315	PKM	pyruvate kinase M1/2 [Source:HGNC Symbol;Acc:HGN...	Glycolysis in senescence	WP_GLYCOLYSIS_IN_SENESCENCE
5562	5562	PRKAA1	protein kinase AMP-activated catalytic subunit a...	Glycolysis in senescence	WP_GLYCOLYSIS_IN_SENESCENCE
5925	5925	RB1	RB transcriptional corepressor 1 [Source:HGNC Sy...	Glycolysis in senescence	WP_GLYCOLYSIS_IN_SENESCENCE
7157	7157	TP53	tumor protein p53 [Source:HGNC Symbol;Acc:HGNC:1...	Glycolysis in senescence	WP_GLYCOLYSIS_IN_SENESCENCE

## Sheet: WP_GLYCOLYSIS_AND_GLUCONEOGENES
Source ID	NCBI (Entrez) gene ID	Gene Symbol	Gene Description	Description	Gene Set
1737	1737	DLAT	dihydrolipoamide S-acetyltransferase [Source:...	Glycolysis and gluconeogenesis	WP_GLYCOLYSIS_AND_GLUCONEOGENESIS
1738	1738	DLD	dihydrolipoamide dehydrogenase [Source:HGNC S...	Glycolysis and gluconeogenesis	WP_GLYCOLYSIS_AND_GLUCONEOGENESIS
2023	2023	ENO1	enolase 1 [Source:HGNC Symbol;Acc:HGNC:3350]	Glycolysis and gluconeogenesis	WP_GLYCOLYSIS_AND_GLUCONEOGENESIS
2026	2026	ENO2	enolase 2 [Source:HGNC Symbol;Acc:HGNC:3353]	Glycolysis and gluconeogenesis	WP_GLYCOLYSIS_AND_GLUCONEOGENESIS
2027	2027	ENO3	enolase 3 [Source:HGNC Symbol;Acc:HGNC:3354]	Glycolysis and gluconeogenesis	WP_GLYCOLYSIS_AND_GLUCONEOGENESIS
2203	2203	FBP1	fructose-bisphosphatase 1 [Source:HGNC Symbol...	Glycolysis and gluconeogenesis	WP_GLYCOLYSIS_AND_GLUCONEOGENESIS
226	226	ALDOA	aldolase, fructose-bisphosphate A [Source:HGN...	Glycolysis and gluconeogenesis	WP_GLYCOLYSIS_AND_GLUCONEOGENESIS
229	229	ALDOB	aldolase, fructose-bisphosphate B [Source:HGN...	Glycolysis and gluconeogenesis	WP_GLYCOLYSIS_AND_GLUCONEOGENESIS
230	230	ALDOC	aldolase, fructose-bisphosphate C [Source:HGN...	Glycolysis and gluconeogenesis	WP_GLYCOLYSIS_AND_GLUCONEOGENESIS
2538	2538	G6PC1	glucose-6-phosphatase catalytic subunit 1 [So...	Glycolysis and gluconeogenesis	WP_GLYCOLYSIS_AND_GLUCONEOGENESIS
25874	25874	MPC2	mitochondrial pyruvate carrier 2 [Source:HGNC...	Glycolysis and gluconeogenesis	WP_GLYCOLYSIS_AND_GLUCONEOGENESIS
2597	2597	GAPDH	glyceraldehyde-3-phosphate dehydrogenase [Sou...	Glycolysis and gluconeogenesis	WP_GLYCOLYSIS_AND_GLUCONEOGENESIS
2645	2645	GCK	glucokinase [Source:HGNC Symbol;Acc:HGNC:4195]	Glycolysis and gluconeogenesis	WP_GLYCOLYSIS_AND_GLUCONEOGENESIS
2805	2805	GOT1	glutamic-oxaloacetic transaminase 1 [Source:H...	Glycolysis and gluconeogenesis	WP_GLYCOLYSIS_AND_GLUCONEOGENESIS
2806	2806	GOT2	glutamic-oxaloacetic transaminase 2 [Source:H...	Glycolysis and gluconeogenesis	WP_GLYCOLYSIS_AND_GLUCONEOGENESIS
2821	2821	GPI	glucose-6-phosphate isomerase [Source:HGNC Sy...	Glycolysis and gluconeogenesis	WP_GLYCOLYSIS_AND_GLUCONEOGENESIS
3098	3098	HK1	hexokinase 1 [Source:HGNC Symbol;Acc:HGNC:4922]	Glycolysis and gluconeogenesis	WP_GLYCOLYSIS_AND_GLUCONEOGENESIS
3099	3099	HK2	hexokinase 2 [Source:HGNC Symbol;Acc:HGNC:4923]	Glycolysis and gluconeogenesis	WP_GLYCOLYSIS_AND_GLUCONEOGENESIS
3101	3101	HK3	hexokinase 3 [Source:HGNC Symbol;Acc:HGNC:4925]	Glycolysis and gluconeogenesis	WP_GLYCOLYSIS_AND_GLUCONEOGENESIS
3939	3939	LDHA	lactate dehydrogenase A [Source:HGNC Symbol;A...	Glycolysis and gluconeogenesis	WP_GLYCOLYSIS_AND_GLUCONEOGENESIS
3945	3945	LDHB	lactate dehydrogenase B [Source:HGNC Symbol;A...	Glycolysis and gluconeogenesis	WP_GLYCOLYSIS_AND_GLUCONEOGENESIS
3948	3948	LDHC	lactate dehydrogenase C [Source:HGNC Symbol;A...	Glycolysis and gluconeogenesis	WP_GLYCOLYSIS_AND_GLUCONEOGENESIS
4190	4190	MDH1	malate dehydrogenase 1 [Source:HGNC Symbol;Ac...	Glycolysis and gluconeogenesis	WP_GLYCOLYSIS_AND_GLUCONEOGENESIS
4191	4191	MDH2	malate dehydrogenase 2 [Source:HGNC Symbol;Ac...	Glycolysis and gluconeogenesis	WP_GLYCOLYSIS_AND_GLUCONEOGENESIS
5091	5091	PC	pyruvate carboxylase [Source:HGNC Symbol;Acc:...	Glycolysis and gluconeogenesis	WP_GLYCOLYSIS_AND_GLUCONEOGENESIS
5105	5105	PCK1	phosphoenolpyruvate carboxykinase 1 [Source:H...	Glycolysis and gluconeogenesis	WP_GLYCOLYSIS_AND_GLUCONEOGENESIS
5160	5160	PDHA1	pyruvate dehydrogenase E1 subunit alpha 1 [So...	Glycolysis and gluconeogenesis	WP_GLYCOLYSIS_AND_GLUCONEOGENESIS
51660	51660	MPC1	mitochondrial pyruvate carrier 1 [Source:HGNC...	Glycolysis and gluconeogenesis	WP_GLYCOLYSIS_AND_GLUCONEOGENESIS
5211	5211	PFKL	phosphofructokinase, liver type [Source:HGNC ...	Glycolysis and gluconeogenesis	WP_GLYCOLYSIS_AND_GLUCONEOGENESIS
5213	5213	PFKM	phosphofructokinase, muscle [Source:HGNC Symb...	Glycolysis and gluconeogenesis	WP_GLYCOLYSIS_AND_GLUCONEOGENESIS
5214	5214	PFKP	phosphofructokinase, platelet [Source:HGNC Sy...	Glycolysis and gluconeogenesis	WP_GLYCOLYSIS_AND_GLUCONEOGENESIS
5223	5223	PGAM1	phosphoglycerate mutase 1 [Source:HGNC Symbol...	Glycolysis and gluconeogenesis	WP_GLYCOLYSIS_AND_GLUCONEOGENESIS
5224	5224	PGAM2	phosphoglycerate mutase 2 [Source:HGNC Symbol...	Glycolysis and gluconeogenesis	WP_GLYCOLYSIS_AND_GLUCONEOGENESIS
5230	5230	PGK1	phosphoglycerate kinase 1 [Source:HGNC Symbol...	Glycolysis and gluconeogenesis	WP_GLYCOLYSIS_AND_GLUCONEOGENESIS
5232	5232	PGK2	phosphoglycerate kinase 2 [Source:HGNC Symbol...	Glycolysis and gluconeogenesis	WP_GLYCOLYSIS_AND_GLUCONEOGENESIS
5313	5313	PKLR	pyruvate kinase L/R [Source:HGNC Symbol;Acc:H...	Glycolysis and gluconeogenesis	WP_GLYCOLYSIS_AND_GLUCONEOGENESIS
5315	5315	PKM	pyruvate kinase M1/2 [Source:HGNC Symbol;Acc:...	Glycolysis and gluconeogenesis	WP_GLYCOLYSIS_AND_GLUCONEOGENESIS
6513	6513	SLC2A1	solute carrier family 2 member 1 [Source:HGNC...	Glycolysis and gluconeogenesis	WP_GLYCOLYSIS_AND_GLUCONEOGENESIS
6514	6514	SLC2A2	solute carrier family 2 member 2 [Source:HGNC...	Glycolysis and gluconeogenesis	WP_GLYCOLYSIS_AND_GLUCONEOGENESIS
6515	6515	SLC2A3	solute carrier family 2 member 3 [Source:HGNC...	Glycolysis and gluconeogenesis	WP_GLYCOLYSIS_AND_GLUCONEOGENESIS
6517	6517	SLC2A4	solute carrier family 2 member 4 [Source:HGNC...	Glycolysis and gluconeogenesis	WP_GLYCOLYSIS_AND_GLUCONEOGENESIS
6518	6518	SLC2A5	solute carrier family 2 member 5 [Source:HGNC...	Glycolysis and gluconeogenesis	WP_GLYCOLYSIS_AND_GLUCONEOGENESIS
7167	7167	TPI1	triosephosphate isomerase 1 [Source:HGNC Symb...	Glycolysis and gluconeogenesis	WP_GLYCOLYSIS_AND_GLUCONEOGENESIS
8789	8789	FBP2	fructose-bisphosphatase 2 [Source:HGNC Symbol...	Glycolysis and gluconeogenesis	WP_GLYCOLYSIS_AND_GLUCONEOGENESIS
92483	92483	LDHAL6B	lactate dehydrogenase A like 6B [Source:HGNC ...	Glycolysis and gluconeogenesis	WP_GLYCOLYSIS_AND_GLUCONEOGENESIS

## Sheet: WP_AEROBIC_GLYCOLYSIS
Source ID	NCBI (Entrez) Gene Id	Gene Symbol	Gene Description	Description	Gene Set
2023	2023	ENO1	enolase 1 [Source:HGNC Symbol;Acc:HGNC:3350]	Aerobic glycolysis	WP_AEROBIC_GLYCOLYSIS
226	226	ALDOA	aldolase, fructose-bisphosphate A [Source:HGNC S...	Aerobic glycolysis	WP_AEROBIC_GLYCOLYSIS
2597	2597	GAPDH	glyceraldehyde-3-phosphate dehydrogenase [Source...	Aerobic glycolysis	WP_AEROBIC_GLYCOLYSIS
2821	2821	GPI	glucose-6-phosphate isomerase [Source:HGNC Symbo...	Aerobic glycolysis	WP_AEROBIC_GLYCOLYSIS
3098	3098	HK1	hexokinase 1 [Source:HGNC Symbol;Acc:HGNC:4922]	Aerobic glycolysis	WP_AEROBIC_GLYCOLYSIS
3939	3939	LDHA	lactate dehydrogenase A [Source:HGNC Symbol;Acc:...	Aerobic glycolysis	WP_AEROBIC_GLYCOLYSIS
5213	5213	PFKM	phosphofructokinase, muscle [Source:HGNC Symbol;...	Aerobic glycolysis	WP_AEROBIC_GLYCOLYSIS
5224	5224	PGAM2	phosphoglycerate mutase 2 [Source:HGNC Symbol;Ac...	Aerobic glycolysis	WP_AEROBIC_GLYCOLYSIS
5230	5230	PGK1	phosphoglycerate kinase 1 [Source:HGNC Symbol;Ac...	Aerobic glycolysis	WP_AEROBIC_GLYCOLYSIS
5315	5315	PKM	pyruvate kinase M1/2 [Source:HGNC Symbol;Acc:HGN...	Aerobic glycolysis	WP_AEROBIC_GLYCOLYSIS
6513	6513	SLC2A1	solute carrier family 2 member 1 [Source:HGNC Sy...	Aerobic glycolysis	WP_AEROBIC_GLYCOLYSIS
7167	7167	TPI1	triosephosphate isomerase 1 [Source:HGNC Symbol;...	Aerobic glycolysis	WP_AEROBIC_GLYCOLYSIS

## Sheet: REACTOME_GLYCOLYSIS
Source ID	NCBI (Entrez) Gene Id	Gene Symbol	Gene Description	Description	Gene Set
ENSG00000030066	23279	NUP160	nucleoporin 160 [Source:HGNC Sy...	Glycolysis	REACTOME_GLYCOLYSIS
ENSG00000047410	7175	TPR	translocated promoter region, n...	Glycolysis	REACTOME_GLYCOLYSIS
ENSG00000058804	55706	NDC1	NDC1 transmembrane nucleoporin ...	Glycolysis	REACTOME_GLYCOLYSIS
ENSG00000067057	5214	PFKP	phosphofructokinase, platelet [...	Glycolysis	REACTOME_GLYCOLYSIS
ENSG00000067225	5315	PKM	pyruvate kinase M1/2 [Source:HG...	Glycolysis	REACTOME_GLYCOLYSIS
ENSG00000069248	55746	NUP133	nucleoporin 133 [Source:HGNC Sy...	Glycolysis	REACTOME_GLYCOLYSIS
ENSG00000072062	5566	PRKACA	protein kinase cAMP-activated c...	Glycolysis	REACTOME_GLYCOLYSIS
ENSG00000074800	2023	ENO1	enolase 1 [Source:HGNC Symbol;A...	Glycolysis	REACTOME_GLYCOLYSIS
ENSG00000075188	79023	NUP37	nucleoporin 37 [Source:HGNC Sym...	Glycolysis	REACTOME_GLYCOLYSIS
ENSG00000084734	2646	GCKR	glucokinase regulator [Source:H...	Glycolysis	REACTOME_GLYCOLYSIS
ENSG00000085415	81929	SEH1L	SEH1 like nucleoporin [Source:H...	Glycolysis	REACTOME_GLYCOLYSIS
ENSG00000093000	10762	NUP50	nucleoporin 50 [Source:HGNC Sym...	Glycolysis	REACTOME_GLYCOLYSIS
ENSG00000094914	8086	AAAS	aladin WD repeat nucleoporin [S...	Glycolysis	REACTOME_GLYCOLYSIS
ENSG00000095319	23511	NUP188	nucleoporin 188 [Source:HGNC Sy...	Glycolysis	REACTOME_GLYCOLYSIS
ENSG00000101146	8480	RAE1	ribonucleic acid export 1 [Sour...	Glycolysis	REACTOME_GLYCOLYSIS
ENSG00000102144	5230	PGK1	phosphoglycerate kinase 1 [Sour...	Glycolysis	REACTOME_GLYCOLYSIS
ENSG00000102900	9688	NUP93	nucleoporin 93 [Source:HGNC Sym...	Glycolysis	REACTOME_GLYCOLYSIS
ENSG00000104695	5516	PPP2CB	protein phosphatase 2 catalytic...	Glycolysis	REACTOME_GLYCOLYSIS
ENSG00000105220	2821	GPI	glucose-6-phosphate isomerase [...	Glycolysis	REACTOME_GLYCOLYSIS
ENSG00000105568	5518	PPP2R1A	protein phosphatase 2 scaffold ...	Glycolysis	REACTOME_GLYCOLYSIS
ENSG00000105679	26330	GAPDHS	glyceraldehyde-3-phosphate dehy...	Glycolysis	REACTOME_GLYCOLYSIS
ENSG00000106633	2645	GCK	glucokinase [Source:HGNC Symbol...	Glycolysis	REACTOME_GLYCOLYSIS
ENSG00000108515	2027	ENO3	enolase 3 [Source:HGNC Symbol;A...	Glycolysis	REACTOME_GLYCOLYSIS
ENSG00000108559	4927	NUP88	nucleoporin 88 [Source:HGNC Sym...	Glycolysis	REACTOME_GLYCOLYSIS
ENSG00000109107	230	ALDOC	aldolase, fructose-bisphosphate...	Glycolysis	REACTOME_GLYCOLYSIS
ENSG00000110713	4928	NUP98	nucleoporin 98 and 96 precursor...	Glycolysis	REACTOME_GLYCOLYSIS
ENSG00000111581	57122	NUP107	nucleoporin 107 [Source:HGNC Sy...	Glycolysis	REACTOME_GLYCOLYSIS
ENSG00000111640	2597	GAPDH	glyceraldehyde-3-phosphate dehy...	Glycolysis	REACTOME_GLYCOLYSIS
ENSG00000111669	7167	TPI1	triosephosphate isomerase 1 [So...	Glycolysis	REACTOME_GLYCOLYSIS
ENSG00000111674	2026	ENO2	enolase 2 [Source:HGNC Symbol;A...	Glycolysis	REACTOME_GLYCOLYSIS
ENSG00000112640	5528	PPP2R5D	protein phosphatase 2 regulator...	Glycolysis	REACTOME_GLYCOLYSIS
ENSG00000113552	10007	GNPDA1	glucosamine-6-phosphate deamina...	Glycolysis	REACTOME_GLYCOLYSIS
ENSG00000113569	9631	NUP155	nucleoporin 155 [Source:HGNC Sy...	Glycolysis	REACTOME_GLYCOLYSIS
ENSG00000113575	5515	PPP2CA	protein phosphatase 2 catalytic...	Glycolysis	REACTOME_GLYCOLYSIS
ENSG00000114268	5210	PFKFB4	6-phosphofructo-2-kinase/fructo...	Glycolysis	REACTOME_GLYCOLYSIS
ENSG00000120253	348995	NUP43	nucleoporin 43 [Source:HGNC Sym...	Glycolysis	REACTOME_GLYCOLYSIS
ENSG00000123836	5208	PFKFB2	6-phosphofructo-2-kinase/fructo...	Glycolysis	REACTOME_GLYCOLYSIS
ENSG00000124789	9972	NUP153	nucleoporin 153 [Source:HGNC Sy...	Glycolysis	REACTOME_GLYCOLYSIS
ENSG00000125450	79902	NUP85	nucleoporin 85 [Source:HGNC Sym...	Glycolysis	REACTOME_GLYCOLYSIS
ENSG00000126883	8021	NUP214	nucleoporin 214 [Source:HGNC Sy...	Glycolysis	REACTOME_GLYCOLYSIS
ENSG00000132182	23225	NUP210	nucleoporin 210 [Source:HGNC Sy...	Glycolysis	REACTOME_GLYCOLYSIS
ENSG00000136243	11097	NUP42	nucleoporin 42 [Source:HGNC Sym...	Glycolysis	REACTOME_GLYCOLYSIS
ENSG00000136872	229	ALDOB	aldolase, fructose-bisphosphate...	Glycolysis	REACTOME_GLYCOLYSIS
ENSG00000137713	5519	PPP2R1B	protein phosphatase 2 scaffold ...	Glycolysis	REACTOME_GLYCOLYSIS
ENSG00000138750	53371	NUP54	nucleoporin 54 [Source:HGNC Sym...	Glycolysis	REACTOME_GLYCOLYSIS
ENSG00000139496	9818	NUP58	nucleoporin 58 [Source:HGNC Sym...	Glycolysis	REACTOME_GLYCOLYSIS
ENSG00000141959	5211	PFKL	phosphofructokinase, liver type...	Glycolysis	REACTOME_GLYCOLYSIS
ENSG00000142875	5567	PRKACB	protein kinase cAMP-activated c...	Glycolysis	REACTOME_GLYCOLYSIS
ENSG00000143627	5313	PKLR	pyruvate kinase L/R [Source:HGN...	Glycolysis	REACTOME_GLYCOLYSIS
ENSG00000149925	226	ALDOA	aldolase, fructose-bisphosphate...	Glycolysis	REACTOME_GLYCOLYSIS
ENSG00000152556	5213	PFKM	phosphofructokinase, muscle [So...	Glycolysis	REACTOME_GLYCOLYSIS
ENSG00000153201	5903	RANBP2	RAN binding protein 2 [Source:H...	Glycolysis	REACTOME_GLYCOLYSIS
ENSG00000155561	23165	NUP205	nucleoporin 205 [Source:HGNC Sy...	Glycolysis	REACTOME_GLYCOLYSIS
ENSG00000156515	3098	HK1	hexokinase 1 [Source:HGNC Symbo...	Glycolysis	REACTOME_GLYCOLYSIS
ENSG00000157020	6396	SEC13	SEC13 homolog, nuclear pore and...	Glycolysis	REACTOME_GLYCOLYSIS
ENSG00000158571	5207	PFKFB1	6-phosphofructo-2-kinase/fructo...	Glycolysis	REACTOME_GLYCOLYSIS
ENSG00000159322	83440	ADPGK	ADP dependent glucokinase [Sour...	Glycolysis	REACTOME_GLYCOLYSIS
ENSG00000159399	3099	HK2	hexokinase 2 [Source:HGNC Symbo...	Glycolysis	REACTOME_GLYCOLYSIS
ENSG00000160883	3101	HK3	hexokinase 3 [Source:HGNC Symbo...	Glycolysis	REACTOME_GLYCOLYSIS
ENSG00000163002	129401	NUP35	nucleoporin 35 [Source:HGNC Sym...	Glycolysis	REACTOME_GLYCOLYSIS
ENSG00000163281	132789	GNPDA2	glucosamine-6-phosphate deamina...	Glycolysis	REACTOME_GLYCOLYSIS
ENSG00000164708	5224	PGAM2	phosphoglycerate mutase 2 [Sour...	Glycolysis	REACTOME_GLYCOLYSIS
ENSG00000165059	5568	PRKACG	protein kinase cAMP-activated c...	Glycolysis	REACTOME_GLYCOLYSIS
ENSG00000165434	283209	PGM2L1	phosphoglucomutase 2 like 1 [So...	Glycolysis	REACTOME_GLYCOLYSIS
ENSG00000170525	5209	PFKFB3	6-phosphofructo-2-kinase/fructo...	Glycolysis	REACTOME_GLYCOLYSIS
ENSG00000170950	5232	PGK2	phosphoglycerate kinase 2 [Sour...	Glycolysis	REACTOME_GLYCOLYSIS
ENSG00000171314	5223	PGAM1	phosphoglycerate mutase 1 [Sour...	Glycolysis	REACTOME_GLYCOLYSIS
ENSG00000172331	669	BPGM	bisphosphoglycerate mutase [Sou...	Glycolysis	REACTOME_GLYCOLYSIS
ENSG00000184207	283871	PGP	phosphoglycolate phosphatase [S...	Glycolysis	REACTOME_GLYCOLYSIS
ENSG00000196313	9883	POM121	POM121 transmembrane nucleopori...	Glycolysis	REACTOME_GLYCOLYSIS
ENSG00000213024	23636	NUP62	nucleoporin 62 [Source:HGNC Sym...	Glycolysis	REACTOME_GLYCOLYSIS
ENSG00000262785	5313	PKLR	pyruvate kinase L/R [Source:HGN...	Glycolysis	REACTOME_GLYCOLYSIS
ENSG00000272391	100101267	POM121C	POM121 transmembrane nucleopori...	Glycolysis	REACTOME_GLYCOLYSIS
ENSG00000288516	5566	PRKACA		Glycolysis	REACTOME_GLYCOLYSIS

## Sheet: MODULE_306
Source ID	NCBI (Entrez) Gene Id	Gene Symbol	Gene Description	Description	Gene Set
2023	2023	ENO1	enolase 1 [Source:HGNC Symbol;Acc:HGNC:3350]	Glycolysis and TCA cycle	MODULE_306
2026	2026	ENO2	enolase 2 [Source:HGNC Symbol;Acc:HGNC:3353]	Glycolysis and TCA cycle	MODULE_306
226	226	ALDOA	aldolase, fructose-bisphosphate A [Source:HGNC S...	Glycolysis and TCA cycle	MODULE_306
2271	2271	FH	fumarate hydratase [Source:HGNC Symbol;Acc:HGNC:...	Glycolysis and TCA cycle	MODULE_306
230	230	ALDOC	aldolase, fructose-bisphosphate C [Source:HGNC S...	Glycolysis and TCA cycle	MODULE_306
2597	2597	GAPDH	glyceraldehyde-3-phosphate dehydrogenase [Source...	Glycolysis and TCA cycle	MODULE_306
3417	3417	IDH1	isocitrate dehydrogenase (NADP(+)) 1 [Source:HGN...	Glycolysis and TCA cycle	MODULE_306
3418	3418	IDH2	isocitrate dehydrogenase (NADP(+)) 2 [Source:HGN...	Glycolysis and TCA cycle	MODULE_306
3420	3420	IDH3B	isocitrate dehydrogenase (NAD(+)) 3 non-catalyti...	Glycolysis and TCA cycle	MODULE_306
3421	3421	IDH3G	isocitrate dehydrogenase (NAD(+)) 3 non-catalyti...	Glycolysis and TCA cycle	MODULE_306
3939	3939	LDHA	lactate dehydrogenase A [Source:HGNC Symbol;Acc:...	Glycolysis and TCA cycle	MODULE_306
4190	4190	MDH1	malate dehydrogenase 1 [Source:HGNC Symbol;Acc:H...	Glycolysis and TCA cycle	MODULE_306
48	48	ACO1	aconitase 1 [Source:HGNC Symbol;Acc:HGNC:117]	Glycolysis and TCA cycle	MODULE_306
50	50	ACO2	aconitase 2 [Source:HGNC Symbol;Acc:HGNC:118]	Glycolysis and TCA cycle	MODULE_306
5105	5105	PCK1	phosphoenolpyruvate carboxykinase 1 [Source:HGNC...	Glycolysis and TCA cycle	MODULE_306
5106	5106	PCK2	phosphoenolpyruvate carboxykinase 2, mitochondri...	Glycolysis and TCA cycle	MODULE_306
5213	5213	PFKM	phosphofructokinase, muscle [Source:HGNC Symbol;...	Glycolysis and TCA cycle	MODULE_306
5214	5214	PFKP	phosphofructokinase, platelet [Source:HGNC Symbo...	Glycolysis and TCA cycle	MODULE_306
5223	5223	PGAM1	phosphoglycerate mutase 1 [Source:HGNC Symbol;Ac...	Glycolysis and TCA cycle	MODULE_306
5230	5230	PGK1	phosphoglycerate kinase 1 [Source:HGNC Symbol;Ac...	Glycolysis and TCA cycle	MODULE_306
5315	5315	PKM	pyruvate kinase M1/2 [Source:HGNC Symbol;Acc:HGN...	Glycolysis and TCA cycle	MODULE_306
6389	6389	SDHA	succinate dehydrogenase complex flavoprotein sub...	Glycolysis and TCA cycle	MODULE_306
6390	6390	SDHB	succinate dehydrogenase complex iron sulfur subu...	Glycolysis and TCA cycle	MODULE_306
6392	6392	SDHD	succinate dehydrogenase complex subunit D [Sourc...	Glycolysis and TCA cycle	MODULE_306
7167	7167	TPI1	triosephosphate isomerase 1 [Source:HGNC Symbol;...	Glycolysis and TCA cycle	MODULE_306
8802	8802	SUCLG1	succinate-CoA ligase GDP/ADP-forming subunit alp...	Glycolysis and TCA cycle	MODULE_306
