# Supplementary material for: Identification of glycolysis-related gene signatures for prognosis and therapeutic targeting in idiopathic pulmonary fibrosis
Source: Front Pharmacol. 2025 Feb 28;16:1486357. doi: 10.3389/fphar.2025.1486357 (PMC11906445; doi:10.3389/fphar.2025.1486357)
Supplement: Supplementary file 5 [file Table5.xlsx]

## Sheet: Sheet1
Gene	Healthy Volunteer Mean	IPF Mean	pvalue	Type	Fold Change	Gene Description	Description	Gene Sets	Source ID	NCBI (Entrez) gene ID
ABCB6	6.27405	6.50054	0.0488692	Up	1.0360982279384552	ATP binding cassette subfamily B member ...	Genes encoding proteins involved in glycolysis and gluconeogenesis.	HALLMARK_GLYCOLYSIS	ABCB6	10058
ACO1	11.4091	10.6978	3.19e-08	Down	0.9376566903564034	aconitase 1 [Source:HGNC Symbol;Acc:HGNC:117]	Glycolysis and TCA cycle	MODULE_306	48	48
ADH1A	3.43806	2.93609	0.0367719	Down	0.8539953220725287	alcohol dehydrogenase 1A (class I), alpha p...	Glycolysis / Gluconeogenesis	KEGG_GLYCOLYSIS_GLUCONEOGENESIS	124	124
ADH1C	6.0726	5.45856	0.013951	Down	0.8988842028183484	alcohol dehydrogenase 1C (class I), gamma p...	Glycolysis / Gluconeogenesis	KEGG_GLYCOLYSIS_GLUCONEOGENESIS	126	126
ADH4	2.30077	2.39893	0.00440662	Up	1.0426605050591562	alcohol dehydrogenase 4 (class II), pi poly...	Glycolysis / Gluconeogenesis	KEGG_GLYCOLYSIS_GLUCONEOGENESIS	127	127
ADORA2B	8.6678	9.06656	0.00363982	Up	1.0460039875842144	adenosine A2b receptor [Source:HGNC Symb...	Genes encoding proteins involved in glycolysis and gluconeogenesis.	HALLMARK_GLYCOLYSIS	ADORA2B	136
ADPGK	11.4055	11.2118	0.014865	Down	0.9830172889318709	ADP dependent glucokinase [Sour...	Glycolysis	REACTOME_GLYCOLYSIS	ENSG00000159322	83440
AGL	8.01099	7.53819	0.0012192	Down	0.9409816762029936	amylo-alpha-1, 6-glucosidase, 4-alpha-gl...	Genes encoding proteins involved in glycolysis and gluconeogenesis.	HALLMARK_GLYCOLYSIS	AGL	178
AGRN	9.18614	8.73139	0.0185464	Down	0.9504966526359981	agrin [Source:HGNC Symbol;Acc:HGNC:329]	Genes encoding proteins involved in glycolysis and gluconeogenesis.	HALLMARK_GLYCOLYSIS	AGRN	375790
AK3	10.492	10.1321	0.00129213	Down	0.9656944225647216	adenylate kinase 3 [Source:HGNC Symbol;A...	Genes encoding proteins involved in glycolysis and gluconeogenesis.	HALLMARK_GLYCOLYSIS	AK3	50808
ALDH1B1	6.70051	6.81166	0.0215409	Up	1.0165890163271667	aldehyde dehydrogenase 1 family member B1 [...	Glycolysis / Gluconeogenesis	KEGG_GLYCOLYSIS_GLUCONEOGENESIS	219	219
ALDH2	15.0445	14.4586	2.78e-06	Down	0.9610559283788594	aldehyde dehydrogenase 2 family member [Sou...	Glycolysis / Gluconeogenesis	KEGG_GLYCOLYSIS_GLUCONEOGENESIS	217	217
ALDH3A2	11.7153	11.4617	0.0105163	Down	0.9783455894001821	aldehyde dehydrogenase 3 family member A2 [...	Glycolysis / Gluconeogenesis	KEGG_GLYCOLYSIS_GLUCONEOGENESIS	224	224
ALDH3B1	8.15554	8.41282	0.0402816	Up	1.031546014537733	aldehyde dehydrogenase 3 family member B1 [...	Glycolysis / Gluconeogenesis	KEGG_GLYCOLYSIS_GLUCONEOGENESIS	221	221
ALDH3B2	9.50816	9.68102	0.00211062	Up	1.0181808157697776	aldehyde dehydrogenase 3 family member B2 [...	Glycolysis / Gluconeogenesis	KEGG_GLYCOLYSIS_GLUCONEOGENESIS	222	222
ALDH7A1	2.97701	4.63477	1.14e-05	Up	1.5568534266583243	aldehyde dehydrogenase 7 family member A...	Genes encoding proteins involved in glycolysis and gluconeogenesis.	HALLMARK_GLYCOLYSIS	ALDH7A1	501
ALDH9A1	7.00997	6.77576	0.0213055	Down	0.9665891470380065	aldehyde dehydrogenase 9 family member A...	Genes encoding proteins involved in glycolysis and gluconeogenesis.	HALLMARK_GLYCOLYSIS	ALDH9A1	223
ALDOA	6.17832	6.57081	0.000457026	Up	1.0635263969821185	aldolase, fructose-bisphosphate A [Source:HGNC S...	Glycolysis and TCA cycle	MODULE_306	226	226
ALDOB	7.34766	7.76159	0.000251481	Up	1.0563353422899973	aldolase, fructose-bisphosphate...	Glycolysis	REACTOME_GLYCOLYSIS	ENSG00000136872	229
ALDOC	9.99934	10.3744	5.86e-05	Up	1.0375093954370616	aldolase, fructose-bisphosphate C [Source:HGNC S...	Glycolysis and TCA cycle	MODULE_306	230	230
ALG1	7.3865	7.68283	0.000978111	Up	1.040118032408259	ALG1 chitobiosyldiphosphodolichol beta-m...	Genes encoding proteins involved in glycolysis and gluconeogenesis.	HALLMARK_GLYCOLYSIS	ALG1	56052
ANG	8.98287	8.72056	0.00368853	Down	0.9707987559548387	angiogenin [Source:HGNC Symbol;Acc:HGNC:...	Genes encoding proteins involved in glycolysis and gluconeogenesis.	HALLMARK_GLYCOLYSIS	ANG	283
ANGPTL4	3.38143	4.16557	0.00446461	Up	1.2318979358289075	angiopoietin like 4 [Source:HGNC Symbol;...	Genes encoding proteins involved in glycolysis and gluconeogenesis.	HALLMARK_GLYCOLYSIS	ANGPTL4	51129
ANKZF1	5.53839	6.00937	0.000646897	Up	1.085040184629956	ankyrin repeat and zinc finger peptidyl ...	Genes encoding proteins involved in glycolysis and gluconeogenesis.	HALLMARK_GLYCOLYSIS	ANKZF1	55139
ARPP19	8.26699	8.02811	0.0458501	Down	0.9711043238929344	cAMP regulated phosphoprotein 19 [Source...	Genes encoding proteins involved in glycolysis and gluconeogenesis.	HALLMARK_GLYCOLYSIS	ARPP19	10776
ARTN	11.0606	10.7625	0.0268912	Down	0.9730422067677045	artemin [Source:HGNC Symbol;Acc:HGNC:727]	Genes encoding proteins involved in glycolysis and gluconeogenesis.	HALLMARK_GLYCOLYSIS	ARTN	9048
AURKA	10.7582	11.1944	0.000521634	Up	1.0405404650482206	aurora kinase A [Source:HGNC Symbol;Acc:...	Genes encoding proteins involved in glycolysis and gluconeogenesis.	HALLMARK_GLYCOLYSIS	AURKA	6790
B3GALT6	11.6767	11.4551	0.0192846	Down	0.9810222650949395	beta-1,3-galactosyltransferase 6 [Source...	Genes encoding proteins involved in glycolysis and gluconeogenesis.	HALLMARK_GLYCOLYSIS	B3GALT6	126792
B3GAT1	5.02954	5.25474	0.0109001	Up	1.0447763294368808	beta-1,3-glucuronyltransferase 1 [Source...	Genes encoding proteins involved in glycolysis and gluconeogenesis.	HALLMARK_GLYCOLYSIS	B3GAT1	27087
B3GAT3	12.0294	12.5949	0.0274698	Up	1.0470106377043347	beta-1,3-glucuronyltransferase 3 [Source...	Genes encoding proteins involved in glycolysis and gluconeogenesis.	HALLMARK_GLYCOLYSIS	B3GAT3	26229
B3GNT3	12.1251	11.868	0.00984421	Down	0.9787968935634	UDP-GlcNAc:betaGal beta-1,3-N-acetylgluc...	Genes encoding proteins involved in glycolysis and gluconeogenesis.	HALLMARK_GLYCOLYSIS	B3GNT3	10331
B4GALT1	2.42638	3.04514	0.0183399	Up	1.2550151757013372	beta-1,4-galactosyltransferase 1 [Source...	Genes encoding proteins involved in glycolysis and gluconeogenesis.	HALLMARK_GLYCOLYSIS	B4GALT1	2683
B4GALT2	6.19893	6.598	0.00570486	Up	1.0643781651388178	beta-1,4-galactosyltransferase 2 [Source...	Genes encoding proteins involved in glycolysis and gluconeogenesis.	HALLMARK_GLYCOLYSIS	B4GALT2	8704
B4GALT4	6.37162	5.97794	0.00452326	Down	0.938213004208717	beta-1,4-galactosyltransferase 4 [Source...	Genes encoding proteins involved in glycolysis and gluconeogenesis.	HALLMARK_GLYCOLYSIS	B4GALT4	8702
B4GALT7	10.0363	10.3564	0.00244135	Up	1.0318946201717163	beta-1,4-galactosyltransferase 7 [Source...	Genes encoding proteins involved in glycolysis and gluconeogenesis.	HALLMARK_GLYCOLYSIS	B4GALT7	11285
BIK	12.8822	13.1475	0.0285062	Up	1.0205975593169576	BCL2 interacting killer [Source:HGNC Sym...	Genes encoding proteins involved in glycolysis and gluconeogenesis.	HALLMARK_GLYCOLYSIS	BIK	638
BPGM	11.8217	11.418	0.000550612	Down	0.9658473929423723	bisphosphoglycerate mutase [Sou...	Glycolysis	REACTOME_GLYCOLYSIS	ENSG00000172331	669
BPNT1	15.4225	15.5648	0.00996038	Up	1.0092244408148183	3'(2'), 5'-bisphosphate nucleotidase 1 [...	Genes encoding proteins involved in glycolysis and gluconeogenesis.	HALLMARK_GLYCOLYSIS	BPNT1	10380
CACNA1H	2.17616	2.68243	3.24e-06	Up	1.2326430432980773	calcium voltage-gated channel subunit al...	Genes encoding proteins involved in glycolysis and gluconeogenesis.	HALLMARK_GLYCOLYSIS	CACNA1H	8912
CAPN5	9.72409	10.0046	0.0386876	Up	1.0288510646966844	calpain 5 [Source:HGNC Symbol;Acc:HGNC:1...	Genes encoding proteins involved in glycolysis and gluconeogenesis.	HALLMARK_GLYCOLYSIS	CAPN5	726
CASP6	2.14671	2.39599	0.000102169	Up	1.1161181918589023	caspase 6 [Source:HGNC Symbol;Acc:HGNC:1...	Genes encoding proteins involved in glycolysis and gluconeogenesis.	HALLMARK_GLYCOLYSIS	CASP6	839
CD44	3.57297	3.25395	0.0161972	Down	0.9107135160061038	CD44 molecule (Indian blood group) [Sour...	Genes encoding proteins involved in glycolysis and gluconeogenesis.	HALLMARK_GLYCOLYSIS	CD44	960
CDK1	8.11695	8.50127	0.000228066	Up	1.04734755508234	cyclin dependent kinase 1 [Source:HGNC S...	Genes encoding proteins involved in glycolysis and gluconeogenesis.	HALLMARK_GLYCOLYSIS	CDK1	983
CENPA	9.426	9.52425	0.0429893	Up	1.0104234239828784	centromere protein A [Source:HGNC Symbol...	Genes encoding proteins involved in glycolysis and gluconeogenesis.	HALLMARK_GLYCOLYSIS	CENPA	1058
CHPF	2.38641	2.37764	0.00676645	Down	0.9963235619150458	chondroitin polymerizing factor [Source:...	Genes encoding proteins involved in glycolysis and gluconeogenesis.	HALLMARK_GLYCOLYSIS	CHPF	79586
CHPF2	2.86293	2.80722	0.00771158	Down	0.980539308482473	chondroitin polymerizing factor 2 [Sourc...	Genes encoding proteins involved in glycolysis and gluconeogenesis.	HALLMARK_GLYCOLYSIS	CHPF2	54480
CHST1	7.0037	6.19463	9.05e-06	Down	0.8844792178055518	carbohydrate sulfotransferase 1 [Source:...	Genes encoding proteins involved in glycolysis and gluconeogenesis.	HALLMARK_GLYCOLYSIS	CHST1	8534
CHST12	14.7146	14.4677	0.0136278	Down	0.9832184956508994	carbohydrate sulfotransferase 12 [Source...	Genes encoding proteins involved in glycolysis and gluconeogenesis.	HALLMARK_GLYCOLYSIS	CHST12	55501
CHST2	7.95966	8.24886	0.0291177	Up	1.036333302863033	carbohydrate sulfotransferase 2 [Source:...	Genes encoding proteins involved in glycolysis and gluconeogenesis.	HALLMARK_GLYCOLYSIS	CHST2	9435
CHST4	9.9749	9.79166	0.0340486	Down	0.9816306850102581	carbohydrate sulfotransferase 4 [Source:...	Genes encoding proteins involved in glycolysis and gluconeogenesis.	HALLMARK_GLYCOLYSIS	CHST4	10164
CHST6	7.30893	6.90406	0.00158056	Down	0.9446057538546196	carbohydrate sulfotransferase 6 [Source:...	Genes encoding proteins involved in glycolysis and gluconeogenesis.	HALLMARK_GLYCOLYSIS	CHST6	4166
CITED2	9.43803	9.65218	0.000486421	Up	1.022689488607148	Cbp/p300 interacting transactivator with...	Genes encoding proteins involved in glycolysis and gluconeogenesis.	HALLMARK_GLYCOLYSIS	CITED2	10370
CLDN3	7.01442	7.97851	0.000333292	Up	1.1374441569745921	claudin 3 [Source:HGNC Symbol;Acc:HGNC:2...	Genes encoding proteins involved in glycolysis and gluconeogenesis.	HALLMARK_GLYCOLYSIS	CLDN3	1365
CLDN9	2.62949	3.1337	9.87e-05	Up	1.191755038283516	claudin 9 [Source:HGNC Symbol;Acc:HGNC:2...	Genes encoding proteins involved in glycolysis and gluconeogenesis.	HALLMARK_GLYCOLYSIS	CLDN9	9080
CLN6	14.0164	13.7294	0.00366352	Down	0.9795195393218633	CLN6 transmembrane ER protein [Source:HG...	Genes encoding proteins involved in glycolysis and gluconeogenesis.	HALLMARK_GLYCOLYSIS	CLN6	54982
COG2	8.31495	8.46227	0.0384925	Up	1.0177179402168857	component of oligomeric golgi complex 2 ...	Genes encoding proteins involved in glycolysis and gluconeogenesis.	HALLMARK_GLYCOLYSIS	COG2	22796
COL5A1	11.1954	10.9759	0.0192854	Down	0.9803928537175031	collagen type V alpha 1 chain [Source:HG...	Genes encoding proteins involved in glycolysis and gluconeogenesis.	HALLMARK_GLYCOLYSIS	COL5A1	1289
COPB2	12.0811	11.649	8.88e-06	Down	0.9642325569192937	COPI coat complex subunit beta 2 [Source...	Genes encoding proteins involved in glycolysis and gluconeogenesis.	HALLMARK_GLYCOLYSIS	COPB2	9276
CTH	7.18099	7.7314	0.00446464	Up	1.0766487013591513	cystathionine gamma-lyase [Source:HGNC S...	Genes encoding proteins involved in glycolysis and gluconeogenesis.	HALLMARK_GLYCOLYSIS	CTH	1491
CXCR4	11.576	11.8131	0.00404635	Up	1.0204810238579485	C-X-C motif chemokine receptor 4 [Source...	Genes encoding proteins involved in glycolysis and gluconeogenesis.	HALLMARK_GLYCOLYSIS	CXCR4	7852
CYB5A	9.38784	9.83788	0.000322808	Up	1.0479379254435028	cytochrome b5 type A [Source:HGNC Symbol...	Genes encoding proteins involved in glycolysis and gluconeogenesis.	HALLMARK_GLYCOLYSIS	CYB5A	1528
DCN	9.41775	9.02239	0.00676656	Down	0.958020246098607	decorin [Source:HGNC Symbol;Acc:HGNC:2705]	Genes encoding proteins involved in glycolysis and gluconeogenesis.	HALLMARK_GLYCOLYSIS	DCN	1634
DDIT4	9.30386	10.4323	1.62e-05	Up	1.1212851663666186	DNA damage inducible transcript 4 [Sourc...	Genes encoding proteins involved in glycolysis and gluconeogenesis.	HALLMARK_GLYCOLYSIS	DDIT4	54541
DEPDC1	12.6772	12.3296	0.00152494	Down	0.9725846503399862	DEP domain containing 1 [Source:HGNC Sym...	Genes encoding proteins involved in glycolysis and gluconeogenesis.	HALLMARK_GLYCOLYSIS	DEPDC1	55635
DLAT	5.39644	5.89612	0.00113333	Up	1.09259446468272	dihydrolipoamide S-acetyltransferase [Source:...	Glycolysis and gluconeogenesis	WP_GLYCOLYSIS_AND_GLUCONEOGENESIS	1737	1737
DLD	2.71429	3.69439	0.011431	Up	1.3610879035350867	dihydrolipoamide dehydrogenase [Source:HGNC S...	Glycolysis and gluconeogenesis	WP_GLYCOLYSIS_AND_GLUCONEOGENESIS	1738	1738
DPYSL4	14.029	13.679	0.0253517	Down	0.9750507363528135	dihydropyrimidinase like 4 [Source:HGNC ...	Genes encoding proteins involved in glycolysis and gluconeogenesis.	HALLMARK_GLYCOLYSIS	DPYSL4	10570
DSC2	5.24071	5.74707	0.0445103	Up	1.096621900060431	desmocollin 2 [Source:HGNC Symbol;Acc:HG...	Genes encoding proteins involved in glycolysis and gluconeogenesis.	HALLMARK_GLYCOLYSIS	DSC2	1824
ECD	11.481	11.1536	0.000482658	Down	0.9714795083390266	ecdysoneless cell cycle regulator [Sourc...	Genes encoding proteins involved in glycolysis and gluconeogenesis.	HALLMARK_GLYCOLYSIS	ECD	11319
EFNA3	2.53382	2.95223	0.00113332	Up	1.1651276578249459	ephrin A3 [Source:HGNC Symbol;Acc:HGNC:3...	Genes encoding proteins involved in glycolysis and gluconeogenesis.	HALLMARK_GLYCOLYSIS	EFNA3	1944
EGFR	14.3628	14.0886	0.0179306	Down	0.9809077231431463	epidermal growth factor receptor [Source...	Genes encoding proteins involved in glycolysis and gluconeogenesis.	HALLMARK_GLYCOLYSIS	EGFR	1956
EGLN3	7.46055	6.61519	5.72e-06	Down	0.886688421936579	egl-9 family hypoxia inducible factor 3 ...	Genes encoding proteins involved in glycolysis and gluconeogenesis.	HALLMARK_GLYCOLYSIS	EGLN3	112399
ELF3	4.03157	5.99403	1.77e-06	Up	1.4867724875048025	E74 like ETS transcription factor 3 [Sou...	Genes encoding proteins involved in glycolysis and gluconeogenesis.	HALLMARK_GLYCOLYSIS	ELF3	1999
ENO1	3.22747	4.03306	0.033181	Up	1.2496031090326913	enolase 1 [Source:HGNC Symbol;Acc:HGNC:3350]	Glycolysis and TCA cycle	MODULE_306	2023	2023
ENO2	5.82706	6.43417	0.00426486	Up	1.1041873112084226	enolase 2 [Source:HGNC Symbol;Acc:HGNC:3353]	Glycolysis and TCA cycle	MODULE_306	2026	2026
ENO3	4.67892	3.96125	0.00114166	Down	0.8466175705469619	enolase 3 [Source:HGNC Symbol;A...	Glycolysis	REACTOME_GLYCOLYSIS	ENSG00000108515	2027
ERO1A	2.12014	2.83984	2.96e-06	Up	1.3394580876746525	endoplasmic reticulum oxidoreductase 1 a...	Genes encoding proteins involved in glycolysis and gluconeogenesis.	HALLMARK_GLYCOLYSIS	ERO1L	30001
EXT1	2.37779	3.01574	0.00333725	Up	1.2682966400892326	exostosin glycosyltransferase 1 [Source:...	Genes encoding proteins involved in glycolysis and gluconeogenesis.	HALLMARK_GLYCOLYSIS	EXT1	2131
EXT2	10.3015	9.90995	0.00458255	Down	0.9619873033183121	exostosin glycosyltransferase 2 [Source:...	Genes encoding proteins involved in glycolysis and gluconeogenesis.	HALLMARK_GLYCOLYSIS	EXT2	2132
FAM162A	9.33235	9.14255	0.0252177	Down	0.9796622577183562	family with sequence similarity 162 memb...	Genes encoding proteins involved in glycolysis and gluconeogenesis.	HALLMARK_GLYCOLYSIS	FAM162A	26355
FBP1	9.09235	8.84315	0.02866	Down	0.9725918020831336	fructose-bisphosphatase 1 [Source:HGNC Symbol...	Glycolysis and gluconeogenesis	WP_GLYCOLYSIS_AND_GLUCONEOGENESIS	2203	2203
FBP2	10.6665	10.5042	0.0091551	Down	0.9847759358705462	fructose-bisphosphatase 2 [Source:HGNC Symbol...	Glycolysis and gluconeogenesis	WP_GLYCOLYSIS_AND_GLUCONEOGENESIS	8789	8789
FH	9.22089	8.65354	0.0176324	Down	0.9384706343013933	fumarate hydratase [Source:HGNC Symbol;Acc:HGNC:...	Glycolysis and TCA cycle	MODULE_306	2271	2271
FKBP4	10.1855	9.89174	0.0206126	Down	0.971162751225075	FKBP prolyl isomerase 4 [Source:HGNC Sym...	Genes encoding proteins involved in glycolysis and gluconeogenesis.	HALLMARK_GLYCOLYSIS	FKBP4	2288
FUT8	10.4303	10.1334	0.00100747	Down	0.9715262296042122	fucosyltransferase 8 [Source:HGNC Symbol...	Genes encoding proteins involved in glycolysis and gluconeogenesis.	HALLMARK_GLYCOLYSIS	FUT8	2530
G6PC1	8.79373	9.52004	2.52e-07	Up	1.0825935138381428	glucose-6-phosphatase catalytic subunit 1 [So...	Glycolysis and gluconeogenesis	WP_GLYCOLYSIS_AND_GLUCONEOGENESIS	2538	2538
G6PC2	2.73721	2.78057	0.00175836	Up	1.0158396335157587	glucose-6-phosphatase catalytic subunit 2 [...	Glycolysis / Gluconeogenesis	KEGG_GLYCOLYSIS_GLUCONEOGENESIS	57818	57818
G6PD	10.719	11.1858	0.00592683	Up	1.0435527317553777	glucose-6-phosphate dehydrogenase [Source:HGNC S...	Glycolysis in senescence	WP_GLYCOLYSIS_IN_SENESCENCE	2539	2539
GAL3ST1	8.0426	7.54714	0.00287691	Down	0.9383954534011786	galactose-3-O-sulfotransferase 1 [Source...	Genes encoding proteins involved in glycolysis and gluconeogenesis.	HALLMARK_GLYCOLYSIS	GAL3ST1	9514
GALE	11.9369	12.1993	0.000617856	Up	1.0219862263931614	UDP-galactose-4-epimerase [Source:HGNC S...	Genes encoding proteins involved in glycolysis and gluconeogenesis.	HALLMARK_GLYCOLYSIS	GALE	2582
GALK1	12.2831	12.5677	0.0018734	Up	1.023165435606779	galactokinase 1 [Source:HGNC Symbol;Acc:...	Genes encoding proteins involved in glycolysis and gluconeogenesis.	HALLMARK_GLYCOLYSIS	GALK1	2584
GALK2	11.5182	11.2588	0.0120549	Down	0.9774788476705885	galactokinase 2 [Source:HGNC Symbol;Acc:...	Genes encoding proteins involved in glycolysis and gluconeogenesis.	HALLMARK_GLYCOLYSIS	GALK2	2585
GALM	8.20004	8.57492	0.000513617	Up	1.0457165958773733	galactose mutarotase [Source:HGNC Symbol;Ac...	Glycolysis / Gluconeogenesis	KEGG_GLYCOLYSIS_GLUCONEOGENESIS	130589	130589
GAPDH	3.41812	4.01088	0.0024414	Up	1.1734181225724034	glyceraldehyde-3-phosphate dehydrogenase [Source...	Glycolysis and TCA cycle	MODULE_306	2597	2597
GAPDHS	2.80717	3.63199	0.00136919	Up	1.2938273405398195	glyceraldehyde-3-phosphate dehy...	Glycolysis	REACTOME_GLYCOLYSIS	ENSG00000105679	26330
GCK	9.71339	9.9147	0.0218982	Up	1.0207248898603845	glucokinase [Source:HGNC Symbol...	Glycolysis	REACTOME_GLYCOLYSIS	ENSG00000106633	2645
GCKR	7.18511	6.48733	2.35e-05	Down	0.9028849980321116	glucokinase regulator [Source:H...	Glycolysis	REACTOME_GLYCOLYSIS	ENSG00000084734	2646
GCLC	11.0455	10.7776	0.00752276	Down	0.9757439405938011	glutamate-cysteine ligase catalytic subu...	Genes encoding proteins involved in glycolysis and gluconeogenesis.	HALLMARK_GLYCOLYSIS	GCLC	2729
Gene Symbol	14.5637	14.1808	0.00134912	Down	0.9737078257563558	Gene Description			Source ID	NCBI (Entrez) Gene Id
GFPT1	9.30205	9.52755	0.0472222	Up	1.0242422627660421	glutamine--fructose-6-phosphate transami...	Genes encoding proteins involved in glycolysis and gluconeogenesis.	HALLMARK_GLYCOLYSIS	GFPT1	2673
GFUS	6.60473	7.24207	0.000188808	Up	1.0964977884415137	GDP-L-fucose synthase [Source:HGNC Symbo...	Genes encoding proteins involved in glycolysis and gluconeogenesis.	HALLMARK_GLYCOLYSIS	TSTA3	7264
GLCE	2.64924	3.128	0.00110055	Up	1.1807160080421601	glucuronic acid epimerase [Source:HGNC S...	Genes encoding proteins involved in glycolysis and gluconeogenesis.	HALLMARK_GLYCOLYSIS	GLCE	26035
GLRX	8.08854	8.23694	0.0163821	Up	1.0183475085290927	glutaredoxin [Source:HGNC Symbol;Acc:HGN...	Genes encoding proteins involved in glycolysis and gluconeogenesis.	HALLMARK_GLYCOLYSIS	GLRX	2745
GMPPA	2.79561	2.49528	0.00131091	Down	0.8925701545016214	GDP-mannose pyrophosphorylase A [Source:...	Genes encoding proteins involved in glycolysis and gluconeogenesis.	HALLMARK_GLYCOLYSIS	GMPPA	29926
GMPPB	2.6672	2.64715	0.038104	Down	0.9924833382064169	GDP-mannose pyrophosphorylase B [Source:...	Genes encoding proteins involved in glycolysis and gluconeogenesis.	HALLMARK_GLYCOLYSIS	GMPPB	29925
GNE	5.16156	5.90231	0.00872008	Up	1.1435123111768684	glucosamine (UDP-N-acetyl)-2-epimerase/N...	Genes encoding proteins involved in glycolysis and gluconeogenesis.	HALLMARK_GLYCOLYSIS	GNE	10020
GNPDA1	5.45642	5.04126	0.0302097	Down	0.9239134496295801	glucosamine-6-phosphate deamina...	Glycolysis	REACTOME_GLYCOLYSIS	ENSG00000113552	10007
GNPDA2	8.86058	9.17851	0.000185709	Up	1.0358820122018575	glucosamine-6-phosphate deamina...	Glycolysis	REACTOME_GLYCOLYSIS	ENSG00000163281	132789
GOT1	4.74603	5.43387	0.000412757	Up	1.1449291184212418	glutamic-oxaloacetic transaminase 1 [Source:H...	Glycolysis and gluconeogenesis	WP_GLYCOLYSIS_AND_GLUCONEOGENESIS	2805	2805
GOT2	5.38313	4.32213	4.95e-05	Down	0.8029020372103922	glutamic-oxaloacetic transaminase 2 [Source:H...	Glycolysis and gluconeogenesis	WP_GLYCOLYSIS_AND_GLUCONEOGENESIS	2806	2806
GPC1	12.8851	13.1145	0.000881269	Up	1.0177982328687882	glypican 1 [Source:HGNC Symbol;Acc:HGNC:...	Genes encoding proteins involved in glycolysis and gluconeogenesis.	HALLMARK_GLYCOLYSIS	GPC1	2817
GPC3	3.51853	5.1792	0.000182662	Up	1.471976522271516	glypican 3 [Source:HGNC Symbol;Acc:HGNC:...	Genes encoding proteins involved in glycolysis and gluconeogenesis.	HALLMARK_GLYCOLYSIS	GPC3	2719
GPC4	11.0396	10.8047	0.0305279	Down	0.9787161301885909	glypican 4 [Source:HGNC Symbol;Acc:HGNC:...	Genes encoding proteins involved in glycolysis and gluconeogenesis.	HALLMARK_GLYCOLYSIS	GPC4	2239
GPI	8.73354	9.90919	7.94e-08	Up	1.1346132889630818	glucose-6-phosphate isomerase [...	Glycolysis	REACTOME_GLYCOLYSIS	ENSG00000105220	2821
GPR87	6.85555	7.49119	0.00672427	Up	1.0927198063121888	G protein-coupled receptor 87 [Source:HG...	Genes encoding proteins involved in glycolysis and gluconeogenesis.	HALLMARK_GLYCOLYSIS	GPR87	53836
GUSB	5.38313	4.99364	0.0465322	Down	0.9276471425983847	glucuronidase beta [Source:HGNC Symbol;A...	Genes encoding proteins involved in glycolysis and gluconeogenesis.	HALLMARK_GLYCOLYSIS	GUSB	2990
GYS1	10.4962	10.1334	9.05e-06	Down	0.9654341532916362	glycogen synthase 1 [Source:HGNC Symbol;...	Genes encoding proteins involved in glycolysis and gluconeogenesis.	HALLMARK_GLYCOLYSIS	GYS1	2997
GYS2	6.23077	5.79859	0.00531726	Down	0.9306380943284769	glycogen synthase 2 [Source:HGNC Symbol;...	Genes encoding proteins involved in glycolysis and gluconeogenesis.	HALLMARK_GLYCOLYSIS	GYS2	2998
